# Supplementary material for: Acetato(1,10-phenanthroline-5,6-dione)silver(I) trihydrate
Source: Acta Crystallogr Sect E Struct Rep Online. 2008 Jan 25;64(Pt 2):m403–4. doi: 10.1107/S1600536808000846 (PMC2960336; doi:10.1107/S1600536808000846)
Supplement: Supplementary file 1 [file e-64-0m403-sup1.cif]

##############################################################################
###                                                                        ###
###        Electronic paper (Acta Crystallographica Section E)             ###
###                                                                        ###
##############################################################################
#                                                                            #
# This CIF contains the data in a paper accepted for publication in Acta     #
# Crystallographica Section E. It conforms to the requirements of Notes      #
# for Authors for Section E, and has been peer reviewed under the auspices   #
# of the IUCr Commission on Journals.                                        #
#                                                                            #
# Full details of the Crystallographic Information File format               #
# are given in the paper "The Crystallographic Information File (CIF):       #
# a New Standard Archive File for Crystallography" by S. R. Hall, F. H.      #
# Allen and I. D. Brown [Acta Cryst. (1991), A47, 655-685].                  #
#                                                                            #
# The current version of the core CIF dictionary is obtainable from          #
# ftp://ftp.iucr.org/pub/cif_core.dic. The current version number is 2.1.    #
#                                                                            #
# Software is freely available for graphical display of the structure(s) in  #
# this CIF.  For information consult the CIF home page http://www.iucr.org/  #
# cif/home.html                                                              #
#                                                                            #
##############################################################################
                                             
data_global
_audit_creation_method     SHELXL-97
_journal_date_recd_electronic     2007-12-12
_journal_date_accepted     2008-01-09
_journal_name_full     'Acta Crystallographica, Section E'
_journal_year     2008
_journal_volume     64
_journal_issue      2
_journal_page_first     m403
_journal_page_last     m404
_journal_paper_category     QM
_journal_coeditor_code     CI2544
_publ_contact_author_name     'Dr. Ray J. Butcher'
_publ_contact_author_address
;Department of Chemistry
 Howard University
525 College Street
Room 315
Washington DC, 20059
USA
;
_publ_contact_author_email     rbutcher99@yahoo.com
_publ_contact_author_phone     703-585-6631
_publ_section_title
;
Acetato(1,10-phenanthroline-5,6-dione)silver(I) trihydrate
;
loop_
    _publ_author_name
    _publ_author_address
    'Onuegbu, Jonathan'
;Department of Chemistry
Howard University
525 College Street NW
Washington
DC 20059
USA
;
    'Butcher, Ray J.'
;Department of Chemistry
Howard University
525 College Street NW
Washington
DC 20059
USA
;
    'Hosten, Charles'
;Department of Chemistry
Howard University
525 College Street NW
Washington
DC 20059
USA
;
    'Udeochu, Uche Charles'
;Department of Chemistry
Howard University
525 College Street NW
Washington
DC 20059
USA
;
    'Bakare, Oladapo'
;Department of Chemistry
Howard University
525 College Street NW
Washington
DC 20059
USA
;
data_I
_audit_creation_method     SHELXL-97
_chemical_name_systematic
;
Acetato(1,10-phenanthroline-5,6-dione)silver(I) trihydrate
;
_chemical_name_common     ?
_chemical_formula_moiety     'C14 H9 Ag N2 O4, 3(H2 O)'
_chemical_formula_sum     'C14 H15 Ag N2 O7'
_chemical_formula_iupac     '[Ag (C2 H3 O2) (C12 H6 N2 O2)], 3H2 O'
_chemical_formula_weight     431.15
_chemical_melting_point     ?
_symmetry_cell_setting     Triclinic
_symmetry_space_group_name_H-M     'P -1'
_symmetry_space_group_name_Hall     '-P 1'
loop_
    _symmetry_equiv_pos_as_xyz
    'x, y, z'
    '-x, -y, -z'
_cell_length_a     6.6851(11)
_cell_length_b     9.6407(17)
_cell_length_c     12.818(2)
_cell_angle_alpha     96.200(2)
_cell_angle_beta     103.490(2)
_cell_angle_gamma     104.629(2)
_cell_volume     765.0(2)
_cell_formula_units_Z     2
_cell_measurement_reflns_used     6131
_cell_measurement_theta_min     2.025
_cell_measurement_theta_max     30.547
_cell_measurement_temperature     103(2)
_exptl_crystal_description     Needle
_exptl_crystal_colour     colorless
_exptl_crystal_size_max     0.58
_exptl_crystal_size_mid     0.20
_exptl_crystal_size_min     0.15
_exptl_crystal_density_diffrn     1.872
_exptl_crystal_density_meas     ?
_exptl_crystal_density_method     'not measured'
_exptl_crystal_F_000     432
_exptl_absorpt_coefficient_mu     1.359
_exptl_absorpt_correction_type     multi-scan
_exptl_absorpt_process_details     '(SADABS; Sheldrick, 1996)'
_exptl_absorpt_correction_T_min     0.5047
_exptl_absorpt_correction_T_max     0.8213
_exptl_special_details
;
;
_diffrn_ambient_temperature     103(2)
_diffrn_radiation_type     MoK\a
_diffrn_radiation_wavelength     0.71073
_diffrn_radiation_source     'fine-focus sealed tube'
_diffrn_radiation_monochromator     graphite
_diffrn_measurement_device_type     'Bruker SMART 1000 CCD area-detector'
_diffrn_measurement_method     '\f and \w'
_diffrn_detector_area_resol_mean     ?
_diffrn_reflns_number     8724
_diffrn_reflns_av_R_equivalents     0.0204
_diffrn_reflns_av_sigmaI/netI     0.0289
_diffrn_reflns_theta_min     2.52
_diffrn_reflns_theta_max     30.65
_diffrn_reflns_theta_full     25.00
_diffrn_measured_fraction_theta_max     0.910
_diffrn_measured_fraction_theta_full     0.980
_diffrn_reflns_limit_h_min     -9
_diffrn_reflns_limit_h_max     9
_diffrn_reflns_limit_k_min     -13
_diffrn_reflns_limit_k_max     12
_diffrn_reflns_limit_l_min     -18
_diffrn_reflns_limit_l_max     18
_diffrn_standards_number     0
_diffrn_standards_interval_count     .
_diffrn_standards_interval_time     .
_diffrn_standards_decay_%     ?
_refine_special_details
;
 Refinement of F^2^ against ALL reflections.  The weighted R-factor wR and
 goodness of fit S are based on F^2^, conventional R-factors R are based
 on F, with F set to zero for negative F^2^. The threshold expression of
 F^2^ > 2sigma(F^2^) is used only for calculating R-factors(gt) etc. and is
 not relevant to the choice of reflections for refinement.  R-factors based
 on F^2^ are statistically about twice as large as those based on F, and R-
 factors based on ALL data will be even larger.
;
_reflns_number_total     4315
_reflns_number_gt     4105
_reflns_threshold_expression     I>2\s(I)
_refine_ls_structure_factor_coef     Fsqd
_refine_ls_matrix_type     full
_refine_ls_R_factor_all     0.0300
_refine_ls_R_factor_gt     0.0279
_refine_ls_wR_factor_gt     0.0667
_refine_ls_wR_factor_ref     0.0679
_refine_ls_goodness_of_fit_ref     1.074
_refine_ls_restrained_S_all     1.073
_refine_ls_number_reflns     4315
_refine_ls_number_parameters     243
_refine_ls_number_restraints     6
_refine_ls_hydrogen_treatment     mixed
_refine_ls_weighting_scheme     calc
_refine_ls_weighting_details
         'calc w=1/[\s^2^(Fo^2^)+(0.0247P)^2^+0.7651P] where P=(Fo^2^+2Fc^2^)/3'
_atom_sites_solution_hydrogens     geom
_atom_sites_solution_primary     direct
_atom_sites_solution_secondary     difmap
_refine_ls_shift/su_max     0.007
_refine_ls_shift/su_mean     0.001
_refine_diff_density_max     1.283
_refine_diff_density_min     -1.029
_refine_ls_extinction_method     'SHELXL97 (Sheldrick, 1997)'
_refine_ls_extinction_coef     0.026(2)
_refine_ls_extinction_expression
                                  'Fc^*^=kFc[1+0.001xFc^2^\l^3^/sin(2\q)]^-1/4^'
loop_
    _atom_type_symbol
    _atom_type_description
    _atom_type_scat_dispersion_real
    _atom_type_scat_dispersion_imag
    _atom_type_scat_source
    'C' 'C' 0.0033 0.0016
                         'International Tables Vol C Tables 4.2.6.8 and 6.1.1.4'
    'H' 'H' 0.0000 0.0000
                         'International Tables Vol C Tables 4.2.6.8 and 6.1.1.4'
    'N' 'N' 0.0061 0.0033
                         'International Tables Vol C Tables 4.2.6.8 and 6.1.1.4'
    'O' 'O' 0.0106 0.0060
                         'International Tables Vol C Tables 4.2.6.8 and 6.1.1.4'
    'Ag' 'Ag' -0.8971 1.1015
                         'International Tables Vol C Tables 4.2.6.8 and 6.1.1.4'
_computing_data_collection     'SMART (Bruker, 2003)'
_computing_cell_refinement     'SAINT (Bruker, 2003)'
_computing_data_reduction     'SAINT (Bruker, 2003)'
_computing_structure_solution     'SHELXS97 (Sheldrick, 2008)'
_computing_structure_refinement     'SHELXL97 (Sheldrick, 2008)'
_computing_molecular_graphics     'SHELXTL (Sheldrick, 2008)'
_computing_publication_material     'SHELXTL (Sheldrick, 2008)'
loop_
    _atom_site_type_symbol
    _atom_site_label
    _atom_site_fract_x
    _atom_site_fract_y
    _atom_site_fract_z
    _atom_site_U_iso_or_equiv
    _atom_site_adp_type
    _atom_site_calc_flag
    _atom_site_refinement_flags
    _atom_site_occupancy
    _atom_site_disorder_assembly
    _atom_site_disorder_group
    Ag Ag 0.26396(2) 0.328765(18) 0.530264(13) 0.02701(7) Uani d . 1 . .
    O O1 0.2255(3) 0.94093(16) 0.31707(14) 0.0314(3) Uani d . 1 . .
    O O2 0.1697(3) 0.73936(18) 0.13835(13) 0.0291(3) Uani d . 1 . .
    O O1A 0.3458(2) 0.19712(16) 0.65468(11) 0.0237(3) Uani d . 1 . .
    O O2A 0.2011(2) 0.34851(16) 0.73262(11) 0.0226(3) Uani d . 1 . .
    N N1 0.2608(3) 0.57669(19) 0.53824(13) 0.0212(3) Uani d . 1 . .
    N N2 0.2125(3) 0.37873(18) 0.35977(13) 0.0196(3) Uani d . 1 . .
    C C1 0.2860(3) 0.6716(3) 0.62821(16) 0.0271(4) Uani d . 1 . .
    H H1A 0.2993 0.6381 0.6958 0.033 Uiso calc R 1 . .
    C C2 0.2936(4) 0.8165(3) 0.62682(18) 0.0304(5) Uani d . 1 . .
    H H2A 0.3128 0.8809 0.6923 0.036 Uiso calc R 1 . .
    C C3 0.2725(3) 0.8656(2) 0.52843(18) 0.0267(4) Uani d . 1 . .
    H H3A 0.2767 0.9642 0.5251 0.032 Uiso calc R 1 . .
    C C4 0.2451(3) 0.7677(2) 0.43425(15) 0.0193(3) Uani d . 1 . .
    C C5 0.2224(3) 0.8171(2) 0.32790(17) 0.0212(4) Uani d . 1 . .
    C C6 0.1923(3) 0.7039(2) 0.22726(16) 0.0196(3) Uani d . 1 . .
    C C7 0.1930(3) 0.5547(2) 0.24261(14) 0.0168(3) Uani d . 1 . .
    C C8 0.1725(3) 0.4507(2) 0.15281(16) 0.0229(4) Uani d . 1 . .
    H H8A 0.1591 0.4755 0.0823 0.028 Uiso calc R 1 . .
    C C9 0.1722(3) 0.3120(2) 0.16871(17) 0.0265(4) Uani d . 1 . .
    H H9A 0.1593 0.2394 0.1093 0.032 Uiso calc R 1 . .
    C C10 0.1909(3) 0.2797(2) 0.27241(17) 0.0242(4) Uani d . 1 . .
    H H10A 0.1884 0.1831 0.2824 0.029 Uiso calc R 1 . .
    C C11 0.2144(3) 0.51492(19) 0.34543(14) 0.0154(3) Uani d . 1 . .
    C C12 0.2408(3) 0.6235(2) 0.44269(14) 0.0166(3) Uani d . 1 . .
    C C1A 0.2816(3) 0.2439(2) 0.73360(15) 0.0187(3) Uani d . 1 . .
    C C2A 0.3012(4) 0.1690(3) 0.83090(17) 0.0290(4) Uani d . 1 . .
    H H2AA 0.1579 0.1141 0.8334 0.043 Uiso calc R 1 . .
    H H2AB 0.3701 0.2419 0.8976 0.043 Uiso calc R 1 . .
    H H2AC 0.3883 0.1020 0.8251 0.043 Uiso calc R 1 . .
    O O1W 0.2028(3) 0.98250(18) 0.03879(14) 0.0279(3) Uani d D 1 . .
    H H1W1 0.190(5) 0.927(3) 0.081(2) 0.045(9) Uiso d D 1 . .
    H H1W2 0.111(9) 1.023(8) 0.026(7) 0.18(3) Uiso d D 1 . .
    O O2W 0.3820(3) 0.8231(2) 0.89715(14) 0.0336(4) Uani d D 1 . .
    H H2W1 0.315(6) 0.858(4) 0.931(3) 0.072(13) Uiso d D 1 . .
    H H2W2 0.505(4) 0.874(5) 0.910(4) 0.097(17) Uiso d D 1 . .
    O O3W 0.3387(3) 0.5397(2) 0.93172(14) 0.0354(4) Uani d D 1 . .
    H H3W1 0.296(6) 0.483(3) 0.874(2) 0.053(10) Uiso d D 1 . .
    H H3W2 0.359(9) 0.627(3) 0.927(5) 0.12(2) Uiso d D 1 . .
loop_
    _atom_site_aniso_label
    _atom_site_aniso_U_11
    _atom_site_aniso_U_22
    _atom_site_aniso_U_33
    _atom_site_aniso_U_12
    _atom_site_aniso_U_13
    _atom_site_aniso_U_23
    Ag 0.02657(10) 0.03085(11) 0.02929(10) 0.01137(7) 0.00869(6) 0.01938(7)
    O1 0.0345(8) 0.0148(7) 0.0441(9) 0.0076(6) 0.0070(7) 0.0094(6)
    O2 0.0393(8) 0.0280(8) 0.0268(7) 0.0127(7) 0.0137(6) 0.0158(6)
    O1A 0.0339(8) 0.0221(7) 0.0216(6) 0.0145(6) 0.0113(6) 0.0081(5)
    O2A 0.0278(7) 0.0211(7) 0.0230(6) 0.0120(6) 0.0078(5) 0.0071(5)
    N1 0.0188(7) 0.0254(8) 0.0194(7) 0.0053(6) 0.0055(6) 0.0056(6)
    N2 0.0197(7) 0.0153(7) 0.0238(7) 0.0055(6) 0.0047(6) 0.0061(6)
    C1 0.0220(9) 0.0387(12) 0.0190(8) 0.0060(8) 0.0065(7) 0.0020(8)
    C2 0.0280(10) 0.0340(12) 0.0245(9) 0.0050(9) 0.0077(8) -0.0069(8)
    C3 0.0261(10) 0.0194(9) 0.0318(10) 0.0047(8) 0.0076(8) -0.0026(8)
    C4 0.0180(8) 0.0162(8) 0.0225(8) 0.0039(6) 0.0048(6) 0.0026(7)
    C5 0.0192(8) 0.0151(8) 0.0290(9) 0.0043(7) 0.0058(7) 0.0061(7)
    C6 0.0201(8) 0.0170(8) 0.0247(8) 0.0061(7) 0.0083(7) 0.0094(7)
    C7 0.0178(8) 0.0149(8) 0.0187(8) 0.0049(6) 0.0054(6) 0.0050(6)
    C8 0.0242(9) 0.0249(10) 0.0199(8) 0.0077(7) 0.0062(7) 0.0027(7)
    C9 0.0294(10) 0.0214(9) 0.0266(9) 0.0079(8) 0.0058(8) -0.0025(7)
    C10 0.0252(9) 0.0143(8) 0.0323(10) 0.0064(7) 0.0054(8) 0.0035(7)
    C11 0.0141(7) 0.0138(8) 0.0181(7) 0.0036(6) 0.0041(6) 0.0044(6)
    C12 0.0127(7) 0.0171(8) 0.0191(8) 0.0030(6) 0.0038(6) 0.0041(6)
    C1A 0.0190(8) 0.0174(8) 0.0189(8) 0.0038(6) 0.0043(6) 0.0044(6)
    C2A 0.0376(11) 0.0334(11) 0.0232(9) 0.0173(9) 0.0103(8) 0.0142(8)
    O1W 0.0313(8) 0.0228(7) 0.0339(8) 0.0100(6) 0.0103(6) 0.0146(6)
    O2W 0.0390(9) 0.0294(9) 0.0304(8) 0.0073(7) 0.0084(7) 0.0045(7)
    O3W 0.0431(10) 0.0308(9) 0.0279(8) 0.0114(8) 0.0049(7) -0.0039(7)
_geom_special_details
;
 All esds (except the esd in the dihedral angle between two l.s. planes)
 are estimated using the full covariance matrix.  The cell esds are taken
 into account individually in the estimation of esds in distances, angles
 and torsion angles; correlations between esds in cell parameters are only
 used when they are defined by crystal symmetry.  An approximate (isotropic)
 treatment of cell esds is used for estimating esds involving l.s. planes.
;
loop_
    _geom_bond_atom_site_label_1
    _geom_bond_atom_site_label_2
    _geom_bond_site_symmetry_2
    _geom_bond_distance
    _geom_bond_publ_flag
    Ag O1A . 2.1987(14) y
    Ag N2 . 2.2554(17) y
    Ag N1 . 2.3870(18) y
    O1 C5 . 1.212(2) ?
    O2 C6 . 1.212(2) ?
    O1A C1A . 1.270(2) ?
    O2A C1A . 1.257(2) ?
    N1 C12 . 1.340(2) ?
    N1 C1 . 1.341(3) ?
    N2 C11 . 1.343(2) ?
    N2 C10 . 1.346(3) ?
    C1 C2 . 1.387(3) ?
    C1 H1A . 0.95 ?
    C2 C3 . 1.384(3) ?
    C2 H2A . 0.95 ?
    C3 C4 . 1.395(3) ?
    C3 H3A . 0.95 ?
    C4 C12 . 1.399(3) ?
    C4 C5 . 1.479(3) ?
    C5 C6 . 1.536(3) ?
    C6 C7 . 1.474(3) ?
    C7 C11 . 1.398(2) ?
    C7 C8 . 1.399(3) ?
    C8 C9 . 1.373(3) ?
    C8 H8A . 0.95 ?
    C9 C10 . 1.383(3) ?
    C9 H9A . 0.95 ?
    C10 H10A . 0.95 ?
    C11 C12 . 1.484(2) ?
    C1A C2A . 1.504(3) ?
    C2A H2AA . 0.98 ?
    C2A H2AB . 0.98 ?
    C2A H2AC . 0.98 ?
    O1W H1W1 . 0.80(2) ?
    O1W H1W2 . 0.81(2) ?
    O2W H2W1 . 0.79(2) ?
    O2W H2W2 . 0.81(2) ?
    O3W H3W1 . 0.82(2) ?
    O3W H3W2 . 0.82(2) ?
loop_
    _geom_angle_atom_site_label_1
    _geom_angle_atom_site_label_2
    _geom_angle_atom_site_label_3
    _geom_angle_site_symmetry_1
    _geom_angle_site_symmetry_3
    _geom_angle
    _geom_angle_publ_flag
    O1A Ag N2 . . 153.49(6) y
    O1A Ag N1 . . 133.64(6) y
    N2 Ag N1 . . 71.57(6) y
    C1A O1A Ag . . 104.47(12) ?
    C12 N1 C1 . . 118.63(18) ?
    C12 N1 Ag . . 114.93(12) ?
    C1 N1 Ag . . 126.37(15) ?
    C11 N2 C10 . . 118.50(17) ?
    C11 N2 Ag . . 118.68(12) ?
    C10 N2 Ag . . 122.73(13) ?
    N1 C1 C2 . . 122.9(2) ?
    N1 C1 H1A . . 118.6 ?
    C2 C1 H1A . . 118.6 ?
    C3 C2 C1 . . 118.84(19) ?
    C3 C2 H2A . . 120.6 ?
    C1 C2 H2A . . 120.6 ?
    C2 C3 C4 . . 118.8(2) ?
    C2 C3 H3A . . 120.6 ?
    C4 C3 H3A . . 120.6 ?
    C3 C4 C12 . . 118.85(18) ?
    C3 C4 C5 . . 120.01(18) ?
    C12 C4 C5 . . 121.14(17) ?
    O1 C5 C4 . . 123.23(19) ?
    O1 C5 C6 . . 119.30(18) ?
    C4 C5 C6 . . 117.47(16) ?
    O2 C6 C7 . . 122.05(18) ?
    O2 C6 C5 . . 119.57(18) ?
    C7 C6 C5 . . 118.39(16) ?
    C11 C7 C8 . . 119.19(17) ?
    C11 C7 C6 . . 121.26(16) ?
    C8 C7 C6 . . 119.55(17) ?
    C9 C8 C7 . . 118.65(18) ?
    C9 C8 H8A . . 120.7 ?
    C7 C8 H8A . . 120.7 ?
    C8 C9 C10 . . 119.10(18) ?
    C8 C9 H9A . . 120.5 ?
    C10 C9 H9A . . 120.5 ?
    N2 C10 C9 . . 122.98(19) ?
    N2 C10 H10A . . 118.5 ?
    C9 C10 H10A . . 118.5 ?
    N2 C11 C7 . . 121.57(16) ?
    N2 C11 C12 . . 117.94(16) ?
    C7 C11 C12 . . 120.49(16) ?
    N1 C12 C4 . . 122.01(17) ?
    N1 C12 C11 . . 116.75(17) ?
    C4 C12 C11 . . 121.23(16) ?
    O2A C1A O1A . . 122.59(17) ?
    O2A C1A C2A . . 119.33(17) ?
    O1A C1A C2A . . 118.08(17) ?
    C1A C2A H2AA . . 109.5 ?
    C1A C2A H2AB . . 109.5 ?
    H2AA C2A H2AB . . 109.5 ?
    C1A C2A H2AC . . 109.5 ?
    H2AA C2A H2AC . . 109.5 ?
    H2AB C2A H2AC . . 109.5 ?
    H1W1 O1W H1W2 . . 115(6) ?
    H2W1 O2W H2W2 . . 112(5) ?
    H3W1 O3W H3W2 . . 115(5) ?
loop_
    _geom_torsion_atom_site_label_1
    _geom_torsion_atom_site_label_2
    _geom_torsion_atom_site_label_3
    _geom_torsion_atom_site_label_4
    _geom_torsion_site_symmetry_1
    _geom_torsion_site_symmetry_2
    _geom_torsion_site_symmetry_3
    _geom_torsion_site_symmetry_4
    _geom_torsion
    _geom_torsion_publ_flag
    N2 Ag O1A C1A . . . . -165.35(13) ?
    N1 Ag O1A C1A . . . . 35.72(16) ?
    O1A Ag N1 C12 . . . . 167.44(11) ?
    N2 Ag N1 C12 . . . . -2.82(12) ?
    O1A Ag N1 C1 . . . . -9.46(19) ?
    N2 Ag N1 C1 . . . . -179.72(17) ?
    O1A Ag N2 C11 . . . . -161.23(13) ?
    N1 Ag N2 C11 . . . . 2.85(13) ?
    O1A Ag N2 C10 . . . . 15.3(2) ?
    N1 Ag N2 C10 . . . . 179.36(17) ?
    C12 N1 C1 C2 . . . . -0.3(3) ?
    Ag N1 C1 C2 . . . . 176.46(15) ?
    N1 C1 C2 C3 . . . . 0.5(3) ?
    C1 C2 C3 C4 . . . . -0.2(3) ?
    C2 C3 C4 C12 . . . . -0.3(3) ?
    C2 C3 C4 C5 . . . . -179.94(19) ?
    C3 C4 C5 O1 . . . . -0.3(3) ?
    C12 C4 C5 O1 . . . . -179.91(19) ?
    C3 C4 C5 C6 . . . . -179.92(17) ?
    C12 C4 C5 C6 . . . . 0.4(3) ?
    O1 C5 C6 O2 . . . . -0.8(3) ?
    C4 C5 C6 O2 . . . . 178.84(18) ?
    O1 C5 C6 C7 . . . . 178.90(18) ?
    C4 C5 C6 C7 . . . . -1.4(2) ?
    O2 C6 C7 C11 . . . . -178.52(18) ?
    C5 C6 C7 C11 . . . . 1.8(3) ?
    O2 C6 C7 C8 . . . . 1.7(3) ?
    C5 C6 C7 C8 . . . . -178.06(17) ?
    C11 C7 C8 C9 . . . . 0.6(3) ?
    C6 C7 C8 C9 . . . . -179.60(18) ?
    C7 C8 C9 C10 . . . . 0.3(3) ?
    C11 N2 C10 C9 . . . . 0.5(3) ?
    Ag N2 C10 C9 . . . . -176.01(15) ?
    C8 C9 C10 N2 . . . . -0.9(3) ?
    C10 N2 C11 C7 . . . . 0.5(3) ?
    Ag N2 C11 C7 . . . . 177.12(13) ?
    C10 N2 C11 C12 . . . . -179.30(16) ?
    Ag N2 C11 C12 . . . . -2.6(2) ?
    C8 C7 C11 N2 . . . . -1.0(3) ?
    C6 C7 C11 N2 . . . . 179.17(16) ?
    C8 C7 C11 C12 . . . . 178.76(16) ?
    C6 C7 C11 C12 . . . . -1.1(3) ?
    C1 N1 C12 C4 . . . . -0.2(3) ?
    Ag N1 C12 C4 . . . . -177.32(13) ?
    C1 N1 C12 C11 . . . . 179.68(16) ?
    Ag N1 C12 C11 . . . . 2.52(19) ?
    C3 C4 C12 N1 . . . . 0.5(3) ?
    C5 C4 C12 N1 . . . . -179.88(17) ?
    C3 C4 C12 C11 . . . . -179.36(17) ?
    C5 C4 C12 C11 . . . . 0.3(3) ?
    N2 C11 C12 N1 . . . . -0.1(2) ?
    C7 C11 C12 N1 . . . . -179.85(16) ?
    N2 C11 C12 C4 . . . . 179.77(16) ?
    C7 C11 C12 C4 . . . . 0.0(3) ?
    Ag O1A C1A O2A . . . . -3.1(2) ?
    Ag O1A C1A C2A . . . . 176.13(15) ?
loop_
    _geom_hbond_atom_site_label_D
    _geom_hbond_atom_site_label_H
    _geom_hbond_atom_site_label_A
    _geom_hbond_site_symmetry_A
    _geom_hbond_distance_DH
    _geom_hbond_distance_HA
    _geom_hbond_distance_DA
    _geom_hbond_angle_DHA
    O1W H1W1 O2 . 0.80(2) 2.01(2) 2.773(2) 158(3)
    O1W H1W2 O1W 2_575 0.81(2) 2.05(4) 2.781(3) 151(7)
    O2W H2W1 O1W 1_556 0.79(2) 2.12(2) 2.904(2) 168(4)
    O2W H2W2 O1W 2_676 0.81(2) 2.00(2) 2.805(3) 170(5)
    O3W H3W1 O2A . 0.82(2) 1.97(2) 2.791(2) 178(4)
    O3W H3W2 O2W . 0.82(2) 1.95(2) 2.769(3) 172(6)
    C3 H3A O1A 1_565 0.95 2.52 3.286(3) 138.3
    C8 H8A O3W 1_554 0.95 2.55 3.393(3) 148
    C10 H10A O1 1_545 0.95 2.48 3.431(3) 174
