# Supplementary material for: Acetato(1,10-phenanthroline-5,6-dione)silver(I) trihydrate
Source: Acta Crystallogr Sect E Struct Rep Online. 2008 Jan 25;64(Pt 2):m403–4. doi: 10.1107/S1600536808000846 (PMC2960336; doi:10.1107/S1600536808000846)
Supplement: Supplementary file 2 [file e-64-0m403-Isup2.hkl]

# 
# h,k,l, Fc-squared, Fo-squared, sigma(Fo-squared) and status flag 
# 
data_I
_shelx_title ' ch0605m in P1' 
_shelx_refln_list_code          4 
_shelx_F_calc_maximum      131.46 
_exptl_crystal_F_000       432.00 
_reflns_d_resolution_high  0.6971 
 
loop_ 
 _symmetry_equiv_pos_as_xyz 
 'x, y, z' 
 '-x, -y, -z' 
 
_cell_length_a     6.6851 
_cell_length_b     9.6407 
_cell_length_c    12.8183 
_cell_angle_alpha  96.200 
_cell_angle_beta  103.490 
_cell_angle_gamma 104.629 
 
_shelx_F_squared_multiplier     1.000 
 
loop_ 
 _refln_index_h 
 _refln_index_k 
 _refln_index_l 
 _refln_F_squared_calc 
 _refln_F_squared_meas 
 _refln_F_squared_sigma 
 _refln_observed_status 
   1   0   0        6.67        8.05      2.18 o 
   3   0   0       64.15       97.91      2.70 o 
   4   0   0     4895.07     5414.44    118.45 o 
   5   0   0       50.37       59.49      3.68 o 
   6   0   0      503.64      513.75     14.65 o 
   7   0   0       17.51       17.59      3.02 o 
   8   0   0       63.12       59.15      5.24 o 
  -8   1   0       29.23       28.99      3.96 o 
  -7   1   0      143.34      153.25      7.28 o 
  -6   1   0       21.06       24.44      2.94 o 
  -5   1   0      467.59      448.68     12.46 o 
  -4   1   0       91.51      141.80      7.48 o 
  -3   1   0     1064.00      951.15     29.87 o 
  -2   1   0     2717.50     2828.70     78.71 o 
  -1   1   0     1068.02     1095.03     22.17 o 
   1   1   0     2765.30     2906.32     39.93 o 
   2   1   0     3138.34     3230.72     44.61 o 
   3   1   0     1661.26     1761.23     29.40 o 
   4   1   0     1287.15     1322.09     27.65 o 
   5   1   0      269.97      271.08      8.78 o 
   6   1   0      366.53      390.44     14.81 o 
   7   1   0       16.82       22.21      3.30 o 
   8   1   0      122.45      125.20     11.26 o 
  -9   2   0       17.35       27.05      6.13 o 
  -8   2   0      265.47      272.75     10.94 o 
  -7   2   0        5.31        6.76      2.06 o 
  -6   2   0      292.24      310.19     10.26 o 
  -5   2   0      349.97      345.98     10.33 o 
  -4   2   0      192.16      181.77      8.92 o 
  -2   2   0     1604.49     1558.51     44.30 o 
   0   2   0     6360.20     6873.54    180.69 o 
   1   2   0     8450.95     9141.10    185.81 o 
   2   2   0     2810.69     2951.60     47.84 o 
   3   2   0     3784.76     3772.27     61.29 o 
   4   2   0      507.95      525.58     13.38 o 
   5   2   0     1381.54     1372.24     31.02 o 
   6   2   0       49.42       47.44      4.74 o 
   7   2   0      515.95      485.04     23.08 o 
   8   2   0        0.43        1.32      3.35 o 
  -9   3   0      162.61      154.57     12.12 o 
  -8   3   0      116.26      115.83      6.86 o 
  -7   3   0      280.16      272.14     10.21 o 
  -6   3   0      650.20      654.57     17.59 o 
  -5   3   0      165.52      162.27      6.34 o 
  -4   3   0     2118.66     2119.70     61.76 o 
  -3   3   0       19.07       39.98      3.44 o 
  -2   3   0     2643.53     2649.19     53.24 o 
  -1   3   0       90.56       57.70      2.19 o 
   0   3   0     3275.78     3371.15     53.60 o 
   1   3   0     3011.48     3173.46     70.98 o 
   2   3   0     5717.42     5522.03     88.61 o 
   3   3   0     1057.02     1112.56     19.53 o 
   4   3   0     2610.83     2536.12     52.98 o 
   5   3   0       10.35       11.02      2.07 o 
   6   3   0      417.80      376.82     19.03 o 
   7   3   0       27.97       42.63      7.44 o 
  -9   4   0      193.34      202.47     14.41 o 
  -8   4   0        0.61        2.40      1.92 o 
  -7   4   0      933.83      924.76     23.98 o 
  -6   4   0       97.22      117.56      6.26 o 
  -5   4   0     2515.22     2581.47     54.47 o 
  -4   4   0      255.57      293.12      8.64 o 
  -3   4   0     4866.29     4791.67     95.54 o 
  -2   4   0       18.01       30.16      3.99 o 
   0   4   0      144.18      129.46      7.13 o 
   1   4   0     2792.45     3071.83     86.19 o 
   2   4   0      666.39      698.55     37.31 o 
   3   4   0      627.67      639.16     12.22 o 
   4   4   0      540.88      573.76     14.66 o 
   5   4   0      221.07      209.91     12.90 o 
   6   4   0      304.59      296.90     17.35 o 
   7   4   0       74.06       69.53      9.59 o 
  -8   5   0       22.33       23.26      3.66 o 
  -7   5   0        1.53        1.82      1.80 o 
  -6   5   0       78.00       66.76      4.36 o 
  -5   5   0      303.99      333.85     11.49 o 
  -4   5   0      254.52      196.40      8.75 o 
  -3   5   0     3903.90     3946.84     79.35 o 
  -2   5   0      162.56      129.46      4.32 o 
  -1   5   0     6492.54     6242.60    123.05 o 
   0   5   0      318.73      267.98      8.16 o 
   1   5   0     2710.46     2999.93     85.10 o 
   2   5   0      624.98      561.48     18.80 o 
   3   5   0      872.61      830.82     19.64 o 
   4   5   0      235.95      233.20     13.30 o 
   5   5   0      338.91      339.97     18.27 o 
   6   5   0       23.90       22.47      6.16 o 
  -8   6   0       26.38       41.18      4.59 o 
  -7   6   0      314.97      332.06     11.64 o 
  -6   6   0      309.04      321.80     19.97 o 
  -5   6   0      599.66      592.83     15.59 o 
  -4   6   0     1570.99     1560.79     33.89 o 
  -3   6   0      830.27      785.29     18.13 o 
  -2   6   0     3810.68     3699.68     74.38 o 
  -1   6   0      215.36      194.72      6.11 o 
   0   6   0     3411.33     3672.52     73.89 o 
   1   6   0       35.87       51.77      4.50 o 
   2   6   0     1025.28      993.24     31.41 o 
   3   6   0       28.26       27.90      2.84 o 
   4   6   0      269.58      232.05     14.17 o 
   5   6   0        0.37       12.48      4.69 o 
   6   6   0      125.02      120.51     12.46 o 
  -8   7   0       35.08       33.30      4.18 o 
  -7   7   0      193.58      211.79      8.86 o 
  -6   7   0       29.27       25.42      4.21 o 
  -5   7   0      676.56      662.87     17.10 o 
  -4   7   0        6.60       15.74      2.11 o 
  -3   7   0     1616.40     1610.46     38.31 o 
  -2   7   0      243.33      298.25      9.28 o 
  -1   7   0     1031.39     1083.46     32.14 o 
   0   7   0      147.81      186.55     12.45 o 
   1   7   0      313.48      320.19     13.52 o 
   2   7   0      103.96      114.76      7.05 o 
   3   7   0      128.42      102.68      8.71 o 
   4   7   0      277.04      247.52     15.37 o 
   5   7   0       73.51       76.40      9.88 o 
  -8   8   0      218.24      231.95     13.89 o 
  -7   8   0       21.27       20.66      6.61 o 
  -6   8   0      168.20      164.07      7.21 o 
  -5   8   0       97.52      107.02      5.29 o 
  -4   8   0      160.00      170.99      6.48 o 
  -3   8   0      164.36      175.17      6.31 o 
  -2   8   0      630.88      640.00     18.86 o 
  -1   8   0      630.11      654.09     16.23 o 
   0   8   0      932.98      950.07     32.06 o 
   1   8   0      976.65      980.21     32.95 o 
   2   8   0      289.25      290.92     13.25 o 
   3   8   0      410.93      360.18     18.48 o 
   4   8   0       13.95       13.68      4.84 o 
   5   8   0      106.81      102.82     11.71 o 
  -8   9   0      112.87      127.26      9.54 o 
  -7   9   0      275.51      279.80     10.67 o 
  -6   9   0      187.42      196.19      8.10 o 
  -5   9   0      217.77      223.32      8.28 o 
  -4   9   0      343.63      362.37     10.93 o 
  -3   9   0      203.02      198.83      6.03 o 
  -2   9   0      495.77      487.10     13.65 o 
  -1   9   0      141.01      143.79      9.20 o 
   0   9   0      444.66      416.01     17.83 o 
   1   9   0       28.65       41.43      5.30 o 
   2   9   0      306.30      272.29     13.48 o 
   3   9   0       12.58       17.23      5.18 o 
   4   9   0      130.41       97.39     10.77 o 
  -7  10   0      411.24      400.99     12.76 o 
  -6  10   0        2.91        4.63      1.82 o 
  -5  10   0      371.37      373.68      9.87 o 
  -4  10   0       11.03       11.53      1.97 o 
  -3  10   0      295.75      320.25     10.82 o 
  -2  10   0       36.00       29.78      5.07 o 
  -1  10   0      432.56      444.15     19.38 o 
   0  10   0      105.05      103.52      8.16 o 
   1  10   0      331.41      331.87     16.23 o 
   2  10   0      121.96      100.75      8.99 o 
   3  10   0       83.66       85.17      9.57 o 
  -7  11   0       27.62       31.15      5.35 o 
  -6  11   0      585.77      609.17     14.58 o 
  -5  11   0        0.20        3.62      1.95 o 
  -4  11   0      561.05      549.12     13.00 o 
  -3  11   0       80.74       60.31      7.22 o 
  -2  11   0      155.94      148.13     10.52 o 
  -1  11   0      138.37      124.74      9.63 o 
   0  11   0       23.77       20.21      4.92 o 
   1  11   0      132.92      121.12      9.48 o 
   2  11   0       41.90       47.07      7.07 o 
  -6  12   0      110.94       95.20      5.22 o 
  -5  12   0      204.42      225.72      7.81 o 
  -4  12   0      211.56      199.47     13.30 o 
  -3  12   0       98.65      142.72     11.00 o 
  -2  12   0      166.28      155.44     11.37 o 
  -1  12   0       31.50       45.03      6.93 o 
   0  12   0      102.71       97.44      9.48 o 
   1  12   0        0.06        6.33      3.69 o 
  -3  13   0      283.75      297.64     17.23 o 
  -2  13   0        7.48       11.82      4.64 o 
  -1  13   0      148.58      154.07     12.12 o 
   0  13   0        0.49        3.69      3.75 o 
   0 -13   1        0.12        3.06      3.64 o 
   1 -13   1      428.95      453.84     22.32 o 
   2 -13   1        3.95        7.33      4.18 o 
   3 -13   1      349.03      372.97     19.87 o 
  -1 -12   1       67.83       98.02      9.39 o 
   0 -12   1      128.42      133.06     10.48 o 
   1 -12   1      104.84      127.43     10.34 o 
   2 -12   1      178.82      167.60     11.92 o 
   3 -12   1      218.66      216.82     13.76 o 
   4 -12   1       70.17       56.93      7.67 o 
   5 -12   1      249.00      262.60      8.56 o 
   6 -12   1        0.74        0.74      1.65 o 
  -2 -11   1      195.65      200.94     13.41 o 
  -1 -11   1       15.59       13.88      4.29 o 
   0 -11   1      742.40      742.42     29.04 o 
   1 -11   1       14.56       15.92      4.47 o 
   2 -11   1     1170.33     1152.59     40.74 o 
   3 -11   1        6.63        6.75      2.26 o 
   4 -11   1      846.99      807.37     17.37 o 
   5 -11   1        2.17        0.85      1.48 o 
   6 -11   1      417.53      409.20     11.76 o 
   7 -11   1        1.93        5.39      2.45 o 
  -3 -10   1      343.55      298.33     17.44 o 
  -2 -10   1        5.38        5.04      3.06 o 
  -1 -10   1      463.31      474.65     20.24 o 
   0 -10   1        0.52        2.20      2.29 o 
   1 -10   1      469.93      497.05     21.08 o 
   2 -10   1       26.07       30.85      4.72 o 
   3 -10   1      770.99      757.10     25.53 o 
   4 -10   1       14.14       13.70      2.56 o 
   5 -10   1      713.61      683.77     18.37 o 
   6 -10   1        3.49        5.92      2.14 o 
   7 -10   1      216.41      218.62      9.32 o 
  -4  -9   1      154.96      107.44     11.12 o 
  -3  -9   1       33.75       37.45      6.50 o 
  -2  -9   1      386.57      357.80     15.95 o 
  -1  -9   1      194.04      215.51     11.72 o 
   0  -9   1      674.55      650.80     24.65 o 
   1  -9   1      529.02      504.79     13.79 o 
   2  -9   1      671.20      742.09     26.32 o 
   3  -9   1      778.85      731.68     18.26 o 
   4  -9   1      606.91      579.84     15.47 o 
   5  -9   1      950.05      884.95     22.09 o 
   6  -9   1      477.76      484.22     14.58 o 
   7  -9   1      872.40      888.92     23.80 o 
   8  -9   1      174.74      181.65     11.32 o 
  -5  -8   1      130.42      110.92     11.92 o 
  -4  -8   1      104.06       94.52     10.08 o 
  -3  -8   1      327.55      299.87     16.35 o 
  -2  -8   1      473.54      443.28     17.72 o 
  -1  -8   1      344.40      346.85     14.89 o 
   0  -8   1      871.48      938.27     21.73 o 
   1  -8   1      356.48      393.51     12.90 o 
   2  -8   1     1085.06     1142.80     37.08 o 
   3  -8   1      382.61      386.90     10.82 o 
   4  -8   1     1137.99     1142.67     26.33 o 
   5  -8   1      114.44      129.14      7.45 o 
   6  -8   1      703.97      690.28     18.61 o 
   7  -8   1        4.02        6.35      2.22 o 
   8  -8   1      309.94      299.64     11.84 o 
  -6  -7   1       12.91       15.77      5.67 o 
  -5  -7   1       52.22       61.93      8.99 o 
  -4  -7   1       20.08       25.02      5.61 o 
  -3  -7   1      403.98      369.35     17.80 o 
  -2  -7   1      271.90      248.69     11.27 o 
  -1  -7   1     1916.83     1929.30     40.38 o 
   0  -7   1      346.82      375.14      9.98 o 
   1  -7   1     2930.62     2913.21     85.02 o 
   2  -7   1        6.98        6.64      1.42 o 
   3  -7   1     1090.55     1085.21     24.34 o 
   4  -7   1       97.83       98.87      8.41 o 
   5  -7   1      409.11      411.11     12.86 o 
   6  -7   1       46.43       49.15      4.03 o 
   7  -7   1      370.58      374.64     12.74 o 
   8  -7   1       65.84       74.72      5.96 o 
  -6  -6   1      151.45      147.63     13.01 o 
  -5  -6   1       26.94       25.80      5.87 o 
  -4  -6   1      680.68      670.10     27.38 o 
  -3  -6   1       12.55       13.66      2.07 o 
  -2  -6   1     1972.19     2253.56     65.54 o 
  -1  -6   1      557.80      631.10     21.50 o 
   0  -6   1     2724.29     2891.47     95.20 o 
   1  -6   1     1233.80     1274.01     38.80 o 
   2  -6   1     1939.81     1923.12     39.90 o 
   3  -6   1     1099.21     1093.78     24.25 o 
   4  -6   1      689.03      727.88     17.66 o 
   5  -6   1      733.69      759.79     19.00 o 
   6  -6   1      169.93      160.59      8.81 o 
   7  -6   1      372.85      376.19     12.75 o 
   8  -6   1       81.89       79.93      6.07 o 
  -7  -5   1      114.00      125.11     12.83 o 
  -6  -5   1       48.46       40.52      7.33 o 
  -5  -5   1      272.53      283.75     16.09 o 
  -4  -5   1      174.17      157.35     10.40 o 
  -3  -5   1      756.99      795.31     29.45 o 
  -2  -5   1      141.99      127.19      4.84 o 
  -1  -5   1     2147.35     2379.99     68.21 o 
   0  -5   1      275.91      246.86      9.10 o 
   1  -5   1     2062.87     2184.18     44.40 o 
   2  -5   1      842.62      679.08     15.35 o 
   3  -5   1      323.00      343.73      9.19 o 
   4  -5   1      642.77      551.08     13.98 o 
   5  -5   1       42.69       42.78      3.33 o 
   6  -5   1      384.50      393.97     12.32 o 
   7  -5   1        2.69        5.76      2.13 o 
   8  -5   1      242.22      250.99     17.34 o 
  -7  -4   1       70.02       72.25      9.42 o 
  -6  -4   1       93.25       99.10      9.82 o 
  -5  -4   1      606.49      588.59     24.40 o 
  -4  -4   1       68.82       80.38      4.53 o 
  -3  -4   1     3157.44     3263.82     53.70 o 
  -2  -4   1       65.64       79.75      4.93 o 
  -1  -4   1     7715.67     8033.06    220.38 o 
   2  -4   1     4104.49     4296.76    129.63 o 
   3  -4   1     6293.09     6223.55    123.35 o 
   4  -4   1      459.74      560.82     14.13 o 
   5  -4   1     2163.67     2193.21     47.00 o 
   6  -4   1       83.61       63.93      4.39 o 
   7  -4   1      363.91      357.68     12.30 o 
   8  -4   1      139.32      132.49      7.43 o 
  -7  -3   1        0.27        6.50      3.55 o 
  -6  -3   1      555.54      538.39     23.56 o 
  -5  -3   1       39.00       36.24      3.42 o 
  -4  -3   1      780.79      796.95     18.92 o 
  -3  -3   1       60.15       62.76      2.26 o 
  -2  -3   1      863.47      872.82     15.25 o 
  -1  -3   1        0.71        2.40      1.00 o 
   1  -3   1      689.75      674.84     11.31 o 
   2  -3   1     5634.69     5495.22     89.76 o 
   3  -3   1     1903.54     1845.24     38.38 o 
   4  -3   1     2253.58     2251.68     47.16 o 
   5  -3   1     1013.54      994.79     23.56 o 
   6  -3   1      563.55      576.53     16.06 o 
   7  -3   1      418.11      410.83     15.71 o 
   8  -3   1       89.04       98.07      6.39 o 
   9  -3   1      156.08      166.39     12.75 o 
  -8  -2   1        1.91       -1.98      2.98 o 
  -7  -2   1      218.68      218.44     14.04 o 
  -6  -2   1       30.57       30.08      3.16 o 
  -5  -2   1      830.41      832.42     20.25 o 
  -4  -2   1      522.14      530.96     13.43 o 
  -3  -2   1     2256.54     2344.01     48.04 o 
  -2  -2   1     3180.01     3232.01     52.20 o 
  -1  -2   1     1767.34     1848.79     52.94 o 
   1  -2   1      776.59      753.43     12.44 o 
   2  -2   1     1229.49     1204.96     19.90 o 
   3  -2   1      657.56      675.89     21.77 o 
   4  -2   1     1449.69     1418.12     30.92 o 
   5  -2   1      155.01      153.09      6.18 o 
   6  -2   1      806.36      779.32     20.12 o 
   7  -2   1        7.32        9.50      2.42 o 
   8  -2   1      227.80      241.44     10.27 o 
   9  -2   1        0.64        4.01      3.69 o 
  -8  -1   1      154.68      157.54     12.41 o 
  -7  -1   1      121.68      127.56      6.61 o 
  -6  -1   1      505.85      485.31     14.01 o 
  -5  -1   1      455.57      394.32     11.30 o 
  -4  -1   1     1032.81     1018.87     22.97 o 
  -3  -1   1     1198.56      963.38     16.62 o 
  -2  -1   1     1045.86     1157.52     19.32 o 
  -1  -1   1     1512.12     1565.76     31.30 o 
   0  -1   1       79.72       61.87      1.35 o 
   1  -1   1     1636.82     1750.60     24.23 o 
   2  -1   1      178.52      193.42      4.00 o 
   3  -1   1     1046.30     1002.53     15.32 o 
   4  -1   1        6.85        2.93      0.83 o 
   5  -1   1      699.27      709.22     13.97 o 
   6  -1   1       17.17       18.34      2.66 o 
   7  -1   1      493.34      472.20     14.72 o 
   8  -1   1        4.68       11.72      2.89 o 
  -8   0   1      826.71      802.77     22.34 o 
  -7   0   1       28.45       32.99      3.67 o 
  -6   0   1     4043.49     4055.46     84.00 o 
  -5   0   1      407.01      368.25     10.74 o 
  -4   0   1    17282.74    17547.73    343.57 o 
  -3   0   1     1183.59     1236.82     26.44 o 
  -1   0   1      439.77      432.17     13.26 o 
   1   0   1       11.68       20.64      1.75 o 
   2   0   1      713.85      748.46     12.74 o 
   3   0   1      290.06      279.41      5.12 o 
   4   0   1      747.26      683.34     12.92 o 
   5   0   1      679.47      676.90     20.55 o 
   6   0   1      355.61      341.54     20.24 o 
   7   0   1      388.40      376.72     13.40 o 
   8   0   1       85.47       93.65      9.77 o 
  -9   1   1       23.66       29.89      6.13 o 
  -8   1   1       11.95       12.07      2.90 o 
  -7   1   1       59.43       57.35      4.49 o 
  -6   1   1      485.10      481.51     13.91 o 
  -5   1   1       45.19       34.44      3.88 o 
  -4   1   1     2423.06     2714.26     55.88 o 
  -3   1   1       74.47       45.84      4.64 o 
  -2   1   1     5832.49     6059.40    140.56 o 
  -1   1   1     2780.53     2760.20     43.72 o 
   1   1   1     3892.79     3954.71     57.68 o 
   2   1   1     6193.92     6369.42     87.03 o 
   3   1   1      501.74      453.51      9.68 o 
   4   1   1     1621.34     1686.85     28.95 o 
   5   1   1       41.61       31.62      2.89 o 
   6   1   1      452.83      440.52     13.22 o 
   7   1   1       10.11        9.65      3.86 o 
   8   1   1      186.86      196.51     14.36 o 
  -9   2   1       10.83       11.39      4.47 o 
  -8   2   1      238.54      223.70      9.62 o 
  -7   2   1      173.66      170.51      7.67 o 
  -6   2   1      652.17      674.13     30.05 o 
  -5   2   1      716.22      716.71     17.75 o 
  -4   2   1     2771.86     2835.61     83.71 o 
  -3   2   1     2633.65     2754.36     55.82 o 
   0   2   1     5153.04     5181.10     81.68 o 
   1   2   1     8517.90     8467.58    314.36 o 
   2   2   1      528.73      541.51      8.61 o 
   3   2   1     4868.36     4962.35     68.75 o 
   4   2   1        3.39        4.75      0.98 o 
   5   2   1     1458.60     1457.37     32.79 o 
   6   2   1       47.05       53.06      6.79 o 
   7   2   1      217.93      194.52     13.61 o 
  -9   3   1      205.76      186.46      9.39 o 
  -8   3   1      197.84      179.86      8.58 o 
  -7   3   1      297.80      292.41     10.55 o 
  -6   3   1      589.67      589.06     16.05 o 
  -5   3   1      310.43      282.97      8.93 o 
  -4   3   1     1005.15      976.35     22.14 o 
  -3   3   1     1111.85     1054.99     15.35 o 
  -2   3   1     2483.42     2190.98     35.25 o 
  -1   3   1     2801.84     2795.31     38.60 o 
   0   3   1     6692.79     7057.74    111.06 o 
   1   3   1        1.58        2.64      0.81 o 
   2   3   1     3516.99     3566.45     49.62 o 
   3   3   1      868.71      883.03     13.86 o 
   4   3   1      825.93      834.22     19.75 o 
   5   3   1      523.66      520.05     22.12 o 
   6   3   1      350.41      323.57     17.67 o 
   7   3   1      169.57      173.17     13.47 o 
  -9   4   1      383.97      371.30     14.05 o 
  -8   4   1       14.19       15.48      3.06 o 
  -7   4   1      974.88      989.21     25.07 o 
  -6   4   1       27.56       21.68      2.80 o 
  -5   4   1     1919.38     1939.36     41.87 o 
  -4   4   1       60.29       64.32      1.69 o 
  -3   4   1     2236.28     2207.35     45.42 o 
  -2   4   1     2548.28     2605.95     41.77 o 
  -1   4   1      782.38      817.88     12.13 o 
   0   4   1     4396.75     4739.29     75.03 o 
   1   4   1     1168.95     1224.76     25.64 o 
   2   4   1     2207.85     2225.38     36.88 o 
   3   4   1     1608.91     1615.77     27.86 o 
   4   4   1     1142.24     1114.84     38.23 o 
   5   4   1      557.48      550.15     24.05 o 
   6   4   1      497.25      504.26     24.43 o 
   7   4   1       64.43       57.81      9.05 o 
  -9   5   1       34.33       31.69      6.84 o 
  -8   5   1      182.22      190.50      8.86 o 
  -7   5   1      375.27      395.93     12.98 o 
  -6   5   1      710.65      694.22     18.27 o 
  -5   5   1     1532.53     1570.43     34.72 o 
  -4   5   1      919.41      897.17     20.75 o 
  -3   5   1     1552.73     1656.19     34.84 o 
  -2   5   1      880.21      849.53     30.80 o 
  -1   5   1      503.73      521.75      9.63 o 
   0   5   1      821.66      839.35     14.69 o 
   1   5   1      612.87      550.15     13.11 o 
   2   5   1      264.13      267.44      7.84 o 
   3   5   1      833.60      811.70     19.50 o 
   4   5   1       45.39       39.57      5.98 o 
   5   5   1      637.05      602.33     26.81 o 
   6   5   1        4.21        6.76      4.27 o 
  -8   6   1      144.71      150.16      7.75 o 
  -7   6   1      482.82      467.67     14.49 o 
  -6   6   1      358.16      365.24     11.48 o 
  -5   6   1      584.10      565.28     14.99 o 
  -4   6   1      735.04      722.73     17.38 o 
  -3   6   1       29.38       28.82      2.29 o 
  -2   6   1      931.12      906.64     16.54 o 
  -1   6   1      401.27      430.06      8.52 o 
   0   6   1      574.08      514.43      9.93 o 
   1   6   1      228.08      220.10     18.07 o 
   2   6   1      581.06      606.04     21.08 o 
   3   6   1       30.79       41.36      3.44 o 
   4   6   1      442.38      390.92     19.69 o 
   5   6   1       19.28       14.00      5.07 o 
   6   6   1       90.45       74.32     10.51 o 
  -8   7   1        9.49       11.07      2.72 o 
  -7   7   1      365.63      365.78     12.35 o 
  -6   7   1        5.37        4.62      1.73 o 
  -5   7   1      595.18      582.85     15.45 o 
  -4   7   1        1.04       12.38      1.92 o 
  -3   7   1      516.64      491.65     10.39 o 
  -2   7   1      102.60      114.27      4.54 o 
  -1   7   1      582.74      564.71     19.21 o 
   0   7   1     1033.28     1138.67     24.96 o 
   1   7   1      648.96      638.26     22.85 o 
   2   7   1     1583.69     1571.47     48.39 o 
   3   7   1      618.98      605.25     50.73 o 
   4   7   1      604.46      507.56     24.13 o 
   5   7   1      654.02      573.15     28.04 o 
  -8   8   1      176.52      176.19      8.50 o 
  -7   8   1       23.82       21.89      3.29 o 
  -6   8   1      569.54      568.69     13.01 o 
  -5   8   1       13.58       15.44      2.00 o 
  -4   8   1     1590.57     1564.33     28.16 o 
  -3   8   1      183.69      199.18      5.73 o 
  -2   8   1     1262.19     1202.11     27.32 o 
  -1   8   1      529.88      538.22     16.73 o 
   0   8   1       62.44       61.00      5.50 o 
   1   8   1      377.21      367.08     15.84 o 
   2   8   1       74.57       79.47      6.53 o 
   3   8   1      288.49      261.41     15.37 o 
   4   8   1       82.32       57.82      8.48 o 
   5   8   1      257.25      229.63     16.94 o 
  -8   9   1       80.02       80.57      6.10 o 
  -7   9   1      236.51      237.44     13.41 o 
  -6   9   1      121.65      113.94      6.25 o 
  -5   9   1      214.21      219.82      6.77 o 
  -4   9   1       84.42       82.53      3.76 o 
  -3   9   1       64.78       78.46      3.62 o 
  -2   9   1       94.76       92.17      5.97 o 
  -1   9   1       14.62       17.46      3.86 o 
   0   9   1      277.43      294.11     14.28 o 
   1   9   1      229.39      220.31     12.04 o 
   2   9   1      310.03      312.18     14.80 o 
   3   9   1      228.97      211.82     14.22 o 
  -7  10   1      241.99      234.97      7.87 o 
  -6  10   1        6.51        6.69      1.84 o 
  -5  10   1      278.16      284.18     12.87 o 
  -4  10   1       12.34        9.74      1.78 o 
  -3  10   1      310.97      325.66     10.86 o 
  -2  10   1       19.84       18.41      4.21 o 
  -1  10   1      190.36      181.76     11.21 o 
   0  10   1       21.87       15.34      3.95 o 
   1  10   1       82.47       88.75      7.65 o 
   2  10   1       26.97       32.59      3.92 o 
   3  10   1       47.21       65.11      8.59 o 
  -7  11   1       11.39       10.84      2.33 o 
  -6  11   1      259.74      265.82      8.43 o 
  -5  11   1       49.70       45.02      5.83 o 
  -4  11   1       58.56       60.19      7.27 o 
  -3  11   1       31.84       22.30      4.90 o 
  -2  11   1       37.72       41.66      6.10 o 
  -1  11   1       47.14       53.86      6.79 o 
   0  11   1      122.90      150.30     10.86 o 
   1  11   1      162.95      167.44     11.40 o 
   2  11   1       87.67      118.25     10.31 o 
  -6  12   1       78.84       76.87      5.52 o 
  -5  12   1       90.25      100.01      6.13 o 
  -4  12   1       67.95       48.68      7.07 o 
  -3  12   1        0.33        3.78      3.26 o 
  -2  12   1       79.48       74.89      8.30 o 
  -1  12   1       89.54      100.21      9.34 o 
   0  12   1      107.54      119.24     10.14 o 
   1  12   1      134.14      127.67     10.48 o 
  -3  13   1      168.20      155.34     12.03 o 
  -2  13   1       10.07        0.03      3.26 o 
  -1  13   1       73.62       70.62      8.76 o 
   0 -13   2       22.60       35.47      6.64 o 
   1 -13   2      234.18      228.57     14.82 o 
   2 -13   2      114.57      148.74     11.94 o 
   3 -13   2      290.44      259.03     16.14 o 
  -1 -12   2      134.02      155.00     11.37 o 
   0 -12   2       75.96       57.02      7.36 o 
   1 -12   2      332.33      353.13     18.33 o 
   2 -12   2      114.37       98.82      9.14 o 
   3 -12   2      397.46      400.14     19.74 o 
   4 -12   2       74.70       61.97      5.41 o 
   5 -12   2      196.63      200.96     10.79 o 
   6 -12   2       42.13       42.17      4.55 o 
  -3 -11   2        3.42        6.76      3.95 o 
  -2 -11   2      411.53      418.00     20.37 o 
  -1 -11   2       12.16       14.40      4.24 o 
   0 -11   2      502.13      529.24     22.68 o 
   1 -11   2       55.85       55.89      6.90 o 
   2 -11   2      509.57      462.29     20.79 o 
   3 -11   2       70.14       58.16      6.44 o 
   4 -11   2      536.20      516.29     15.15 o 
   5 -11   2        2.40        5.34      3.68 o 
   6 -11   2      285.16      283.41     18.59 o 
   7 -11   2       14.27       11.65      3.75 o 
  -4 -10   2        0.09       -2.03      3.03 o 
  -3 -10   2       60.58       73.02      8.68 o 
  -2 -10   2        8.14       15.66      4.44 o 
  -1 -10   2      150.57      125.87      9.00 o 
   0 -10   2        6.52        8.90      3.38 o 
   1 -10   2      574.27      565.40     15.54 o 
   2 -10   2       36.54       48.47      5.30 o 
   3 -10   2      685.57      695.82     26.83 o 
   4 -10   2       91.10      108.14      6.64 o 
   5 -10   2      257.16      279.01      9.87 o 
   6 -10   2       78.93       87.60      5.52 o 
   7 -10   2       46.63       54.83      4.88 o 
  -4  -9   2      211.47      210.99     14.90 o 
  -3  -9   2      332.46      319.92     17.44 o 
  -2  -9   2      480.66      474.74     14.06 o 
  -1  -9   2     1354.70     1364.33     44.11 o 
   0  -9   2      676.63      703.03     17.67 o 
   1  -9   2     2197.95     2092.52     63.63 o 
   2  -9   2     1115.17     1096.24     36.62 o 
   3  -9   2     2005.80     1854.58     40.42 o 
   4  -9   2     1285.01     1202.95     28.00 o 
   5  -9   2     1195.93     1126.68     27.04 o 
   6  -9   2      526.68      502.26     15.12 o 
   7  -9   2      356.65      363.78     18.46 o 
   8  -9   2       69.52       61.74      6.93 o 
  -5  -8   2      202.86      203.49     15.30 o 
  -4  -8   2      140.09      116.83     10.57 o 
  -3  -8   2      222.89      192.64     12.36 o 
  -2  -8   2      504.12      516.92     19.56 o 
  -1  -8   2      163.57      191.24      6.51 o 
   0  -8   2     1208.57     1208.96     43.48 o 
   1  -8   2       37.95       77.31      5.38 o 
   2  -8   2     1441.17     1486.33     47.05 o 
   3  -8   2        3.56       22.52     13.05 o 
   4  -8   2      908.32      883.28     33.74 o 
   5  -8   2        8.67        5.92      1.80 o 
   6  -8   2      582.03      555.01     15.99 o 
   7  -8   2       14.02       16.40      3.02 o 
   8  -8   2      333.69      355.35     24.59 o 
  -6  -7   2       99.59       83.94     10.88 o 
  -5  -7   2      142.29      144.65     12.18 o 
  -4  -7   2      229.24      235.27     14.45 o 
  -3  -7   2      559.77      510.43     21.64 o 
  -2  -7   2        1.13        1.49      1.92 o 
  -1  -7   2     1020.90      970.97     31.61 o 
   0  -7   2      840.87      818.18     26.10 o 
   1  -7   2     1040.29     1037.96     33.09 o 
   2  -7   2     1088.60     1156.73     25.53 o 
   3  -7   2     1749.03     1778.53     38.03 o 
   4  -7   2      469.35      470.15     12.71 o 
   5  -7   2     1930.15     1957.73     42.88 o 
   6  -7   2      345.56      346.97     11.46 o 
   7  -7   2      804.84      821.96     22.27 o 
   8  -7   2      242.76      243.86     15.91 o 
  -6  -6   2      281.51      293.27     18.38 o 
  -5  -6   2       18.15       13.88      4.64 o 
  -4  -6   2      571.85      578.97     24.28 o 
  -3  -6   2      158.57      147.43      5.76 o 
  -2  -6   2     1095.27     1106.91     24.79 o 
  -1  -6   2      450.12      459.48     16.56 o 
   0  -6   2     2190.00     2246.35     65.79 o 
   1  -6   2     1587.19     1777.85     53.46 o 
   2  -6   2     1905.93     1925.34     31.52 o 
   3  -6   2     2268.10     2283.58     47.53 o 
   4  -6   2      836.01      858.37     31.16 o 
   5  -6   2     1094.22     1103.80     25.95 o 
   6  -6   2      432.30      454.63     13.73 o 
   7  -6   2      421.73      427.49     14.00 o 
   8  -6   2      135.87      146.17      7.99 o 
  -7  -5   2      187.39      183.90     14.67 o 
  -6  -5   2        8.16       10.08      4.12 o 
  -5  -5   2      441.16      460.85     21.36 o 
  -4  -5   2        9.56       22.50      4.44 o 
  -3  -5   2      855.83      867.98     46.12 o 
  -2  -5   2        1.80        9.51      4.01 o 
   1  -5   2       53.93       46.69      1.73 o 
   2  -5   2     1895.71     1794.22     29.33 o 
   3  -5   2        1.91        5.39      1.99 o 
   4  -5   2     2279.27     2259.65     47.61 o 
   5  -5   2       11.63       12.40      2.12 o 
   6  -5   2     1212.41     1241.51     29.67 o 
   7  -5   2       15.00       15.04      2.99 o 
   8  -5   2      444.45      452.30     15.39 o 
  -7  -4   2      355.32      332.69     19.22 o 
  -6  -4   2      312.99      330.09     17.87 o 
  -5  -4   2     1055.16     1088.97     34.23 o 
  -4  -4   2      701.07      781.42     18.81 o 
  -3  -4   2     1509.92     1584.62     27.11 o 
  -2  -4   2     1787.90     2106.09     42.75 o 
   2  -4   2     1125.90     1184.01     19.66 o 
   3  -4   2     4491.64     4556.72     72.51 o 
   4  -4   2     2147.19     2094.76     44.31 o 
   5  -4   2     1579.39     1603.18     61.38 o 
   6  -4   2      573.92      589.60     16.50 o 
   7  -4   2      652.47      690.76     19.48 o 
   8  -4   2      128.99      121.73      7.21 o 
  -7  -3   2        0.78        7.93      3.89 o 
  -6  -3   2      338.89      333.20     10.89 o 
  -5  -3   2        2.47        4.01      1.54 o 
  -4  -3   2     1190.94     1191.87     26.62 o 
  -3  -3   2      336.70      355.60      7.17 o 
  -2  -3   2     3574.68     3634.56     58.79 o 
   2  -3   2     2324.35     2428.42     44.52 o 
   3  -3   2     1160.09     1169.73     19.91 o 
   4  -3   2     1206.50     1295.83     22.57 o 
   5  -3   2      896.52      950.59     22.80 o 
   6  -3   2      250.21      236.69     16.17 o 
   7  -3   2      482.61      468.87     14.83 o 
   8  -3   2       30.44       35.43      4.38 o 
  -8  -2   2        5.31        3.78      3.64 o 
  -7  -2   2      634.98      626.52     17.77 o 
  -6  -2   2       90.57       88.31      5.01 o 
  -5  -2   2     1434.36     1421.21     31.77 o 
  -4  -2   2      385.44      386.14     10.49 o 
  -3  -2   2      847.24      852.13     18.98 o 
  -2  -2   2      152.82      158.32     11.25 o 
  -1  -2   2       76.59       66.52      3.07 o 
   0  -2   2       93.44       96.80      4.00 o 
   1  -2   2       79.62       88.24      6.15 o 
   2  -2   2     2081.88     2174.03     53.17 o 
   3  -2   2       29.23       40.68      1.56 o 
   4  -2   2     2299.50     2370.52     36.72 o 
   5  -2   2        1.06        2.07      1.01 o 
   6  -2   2     1142.91     1136.94     27.42 o 
   7  -2   2        5.28        9.01      2.49 o 
   8  -2   2      482.31      505.03     16.40 o 
  -8  -1   2      247.79      229.81      9.79 o 
  -7  -1   2       23.61       26.96      4.57 o 
  -6  -1   2      469.52      464.53     13.52 o 
  -5  -1   2       74.19       64.28      3.81 o 
  -4  -1   2      491.66      491.79     12.51 o 
  -3  -1   2      376.32      371.83      9.45 o 
  -2  -1   2       17.88        6.80      1.02 o 
  -1  -1   2      608.83      593.06     10.93 o 
   0  -1   2      158.96      169.43     13.77 o 
   1  -1   2     1303.98     1286.93     22.25 o 
   2  -1   2      122.27      125.57      3.27 o 
   3  -1   2     3260.52     3161.56    116.39 o 
   4  -1   2        6.33       15.34      1.25 o 
   5  -1   2     2441.16     2526.85     43.02 o 
   6  -1   2       98.80      108.38      5.84 o 
   7  -1   2      685.46      698.86     23.01 o 
   8  -1   2      113.45      108.07      9.91 o 
  -9   0   2       59.80       50.11      7.04 o 
  -8   0   2     1480.39     1377.72     33.86 o 
  -7   0   2      403.53      366.06     12.13 o 
  -6   0   2     3004.10     2963.76     62.68 o 
  -5   0   2      847.40      938.65     22.17 o 
  -4   0   2     3184.85     3243.62     66.11 o 
  -3   0   2      624.34      743.37     16.72 o 
  -2   0   2      981.97      993.97     20.91 o 
  -1   0   2        3.77        3.65      0.37 o 
   1   0   2     3069.15     3345.40     45.92 o 
   2   0   2     3333.17     3279.74     45.45 o 
   3   0   2     2900.54     3074.46     53.06 o 
   4   0   2      965.35      915.49     14.48 o 
   5   0   2      704.92      716.09     18.04 o 
   6   0   2      216.10      214.22      8.31 o 
   7   0   2      161.45      153.03     11.20 o 
   8   0   2       45.78       41.12      7.10 o 
  -9   1   2       60.45       61.88      7.87 o 
  -8   1   2      545.29      529.26     16.49 o 
  -7   1   2      271.83      269.41     13.65 o 
  -6   1   2      604.68      633.74     16.93 o 
  -5   1   2     1384.47     1328.53     31.96 o 
  -4   1   2      307.97      321.57     12.95 o 
  -3   1   2     4872.70     4839.98     77.86 o 
  -2   1   2     1009.81      964.28     13.53 o 
  -1   1   2     1547.19     1526.24     21.46 o 
   0   1   2     2941.15     2958.54     56.58 o 
   1   1   2      621.79      802.42     22.21 o 
   2   1   2     1869.64     1884.99     26.74 o 
   3   1   2      134.66      185.43      4.00 o 
   4   1   2     1141.28     1083.75     16.91 o 
   5   1   2        9.90        5.96      1.64 o 
   6   1   2      657.68      635.55     17.35 o 
   7   1   2        9.73        8.36      3.69 o 
   8   1   2      262.14      260.51     16.97 o 
  -9   2   2       67.08       70.20      5.99 o 
  -8   2   2      573.34      543.09     16.86 o 
  -7   2   2      250.88      251.59     11.64 o 
  -6   2   2     1470.65     1436.31     39.35 o 
  -5   2   2      754.30      755.18     18.49 o 
  -4   2   2     1779.74     1721.21     41.93 o 
  -3   2   2     2118.15     2032.94     40.68 o 
  -2   2   2      359.44      383.25      6.07 o 
   0   2   2      171.93      217.97      5.32 o 
   1   2   2     6881.34     6448.73    101.71 o 
   2   2   2      532.14      570.85      9.07 o 
   3   2   2     1907.36     1894.55     27.52 o 
   4   2   2      190.93      220.05      4.98 o 
   5   2   2      234.45      230.93      8.06 o 
   6   2   2       22.61       28.74      5.41 o 
   7   2   2       28.99       35.27      6.76 o 
  -9   3   2       64.89       63.88      6.41 o 
  -8   3   2      505.97      518.45     16.31 o 
  -7   3   2       73.38       69.86     10.32 o 
  -6   3   2     1241.96     1233.21     28.85 o 
  -5   3   2      164.83      160.40      6.18 o 
  -4   3   2     2407.01     2286.07     31.78 o 
  -3   3   2      120.93      152.62      3.11 o 
  -2   3   2     3594.47     3519.01     48.52 o 
  -1   3   2      687.03      731.82     10.78 o 
   0   3   2     2304.32     2239.08     36.10 o 
   1   3   2     1722.53     1915.84     38.10 o 
   2   3   2     1605.00     1587.29     23.07 o 
   3   3   2      847.47      930.36     14.65 o 
   4   3   2     1189.87     1163.86     21.41 o 
   5   3   2      307.89      290.09     15.32 o 
   6   3   2      447.63      445.82     21.90 o 
   7   3   2       64.36       80.44      9.76 o 
  -9   4   2      540.67      533.42     17.55 o 
  -8   4   2        0.08        0.64      2.62 o 
  -7   4   2     1388.57     1379.33     32.76 o 
  -6   4   2      196.45      197.90     10.03 o 
  -5   4   2     2081.31     1989.76     28.15 o 
  -4   4   2     1154.66     1155.95     19.88 o 
  -3   4   2     1951.01     1827.20     26.20 o 
  -2   4   2      772.56      786.55     11.77 o 
  -1   4   2     3471.06     3303.49     45.73 o 
   0   4   2      578.88      629.78     11.14 o 
   1   4   2     3036.45     3054.83     59.98 o 
   2   4   2     1857.89     1970.02     33.09 o 
   3   4   2      357.74      331.35      7.95 o 
   4   4   2     1445.33     1377.22     45.76 o 
   5   4   2        0.57        5.12      3.32 o 
   6   4   2      452.25      425.55     22.16 o 
  -9   5   2      117.90      115.13      7.36 o 
  -8   5   2      428.72      434.95     14.48 o 
  -7   5   2      202.97      201.96      8.40 o 
  -6   5   2      718.50      690.31     14.29 o 
  -5   5   2      131.70      127.14      5.44 o 
  -4   5   2      921.26      867.19     16.71 o 
  -3   5   2      238.93      200.55      5.04 o 
  -2   5   2      573.82      546.21      8.71 o 
  -1   5   2     1418.23     1421.90     23.79 o 
   0   5   2       56.28       64.77      5.05 o 
   1   5   2     2408.11     2574.45     51.49 o 
   2   5   2        9.43       12.66      1.91 o 
   3   5   2     1898.92     1817.66     31.85 o 
   4   5   2        0.73        1.66      2.75 o 
   5   5   2      873.79      812.08     33.35 o 
   6   5   2       32.25       39.08      7.84 o 
  -8   6   2      179.84      173.69     11.22 o 
  -7   6   2      131.83      120.75      6.29 o 
  -6   6   2      817.64      791.70     16.08 o 
  -5   6   2       33.68       31.95      2.32 o 
  -4   6   2     2005.17     1956.87     33.78 o 
  -3   6   2       16.20       22.30      2.99 o 
  -2   6   2     1985.44     2023.99     29.43 o 
  -1   6   2        4.96        6.78      0.97 o 
   0   6   2     1238.54     1321.49     22.65 o 
   1   6   2       14.91       18.07      2.92 o 
   2   6   2      433.76      427.78     11.75 o 
   3   6   2       90.96       89.97     11.40 o 
   4   6   2       28.79       23.33      5.55 o 
   5   6   2       88.36       84.89     10.11 o 
   6   6   2        5.05        7.04      5.10 o 
  -8   7   2        3.53        9.13      6.14 o 
  -7   7   2      419.13      424.21     17.09 o 
  -6   7   2        2.24        2.59      1.26 o 
  -5   7   2      894.08      898.23     17.62 o 
  -4   7   2      102.65      112.54      4.05 o 
  -3   7   2     1763.34     1760.66     30.66 o 
  -2   7   2     1123.27     1125.14     17.16 o 
  -1   7   2     1874.89     1896.59     31.90 o 
   0   7   2      991.68      949.18     21.52 o 
   1   7   2     1575.03     1643.84     39.80 o 
   2   7   2       61.83       62.26      5.50 o 
   3   7   2     1411.13     1316.40     42.08 o 
   4   7   2        4.16       15.97      4.95 o 
   5   7   2      671.36      565.90     28.01 o 
  -8   8   2      365.50      367.99     13.01 o 
  -7   8   2        7.34        8.13      2.35 o 
  -6   8   2      604.86      583.71     13.13 o 
  -5   8   2      115.79      113.91      4.45 o 
  -4   8   2      190.13      197.23      5.89 o 
  -3   8   2      412.02      394.52      9.17 o 
  -2   8   2       48.84       48.99      3.36 o 
  -1   8   2      726.85      656.70     24.18 o 
   0   8   2      171.66      173.60     10.06 o 
   1   8   2     1118.77     1092.73     36.58 o 
   2   8   2       63.41       65.98      6.21 o 
   3   8   2      895.03      784.43     31.69 o 
   4   8   2        6.49        9.27      4.67 o 
  -8   9   2      123.40      123.26      7.08 o 
  -7   9   2       14.54       17.07      3.09 o 
  -6   9   2      168.16      171.65      6.06 o 
  -5   9   2        8.09        9.64      2.02 o 
  -4   9   2      366.53      356.10      8.97 o 
  -3   9   2        1.93        6.09      1.48 o 
  -2   9   2      924.30      922.79     32.41 o 
  -1   9   2       23.61       26.17      4.47 o 
   0   9   2      879.04      906.97     32.28 o 
   1   9   2       38.11       40.94      5.44 o 
   2   9   2      381.85      387.59     17.39 o 
   3   9   2        4.08        5.41      3.58 o 
  -7  10   2      256.99      247.93      8.06 o 
  -6  10   2       11.11       24.10      5.32 o 
  -5  10   2      277.73      271.58      7.95 o 
  -4  10   2       39.85       41.28      3.07 o 
  -3  10   2      189.40      168.81     10.69 o 
  -2  10   2       17.15       20.15      4.41 o 
  -1  10   2      150.48      178.76     11.29 o 
   0  10   2       25.28       26.74      4.92 o 
   1  10   2       86.66      104.59      8.51 o 
   2  10   2      118.09      108.80      6.42 o 
   3  10   2        6.54        5.84      3.92 o 
  -7  11   2       42.65       38.29      6.56 o 
  -6  11   2       56.81       58.81      4.00 o 
  -5  11   2       63.07       62.97      4.89 o 
  -4  11   2      173.64      205.14     12.64 o 
  -3  11   2      126.80      121.75      9.54 o 
  -2  11   2      314.50      361.79     17.92 o 
  -1  11   2      234.49      238.00     14.13 o 
   0  11   2      158.12      179.96     12.09 o 
   1  11   2      155.17      159.49     11.23 o 
  -6  12   2      197.92      205.80     13.53 o 
  -5  12   2       23.51       26.67      3.83 o 
  -4  12   2      335.73      331.67     17.78 o 
  -3  12   2       73.28       66.09      7.90 o 
  -2  12   2      305.81      303.58     16.98 o 
  -1  12   2       11.70        6.41      3.75 o 
   0  12   2      234.23      259.73     15.62 o 
   1  12   2        2.62        7.33      3.86 o 
   0 -13   3      132.52      180.69     13.15 o 
   1 -13   3      622.79      665.65     28.92 o 
   2 -13   3      236.43      263.09     16.22 o 
   3 -13   3      726.87      744.91     31.32 o 
   5 -13   3      477.07      530.71     25.88 o 
  -2 -12   3       90.73       89.52      9.42 o 
  -1 -12   3       84.20       85.37      8.76 o 
   0 -12   3      109.16       96.01      8.94 o 
   1 -12   3      230.97      262.47     15.36 o 
   2 -12   3       46.26       41.98      6.56 o 
   3 -12   3      335.61      331.78     12.31 o 
   4 -12   3        5.96        6.07      3.29 o 
   5 -12   3      383.60      399.34     13.42 o 
   6 -12   3        0.19        2.09      2.89 o 
  -3 -11   3       33.15       38.88      7.04 o 
  -2 -11   3       77.80       81.76      8.51 o 
  -1 -11   3       64.35       67.35      7.42 o 
   0 -11   3      284.43      264.75     14.65 o 
   1 -11   3       23.62       22.73      4.87 o 
   2 -11   3      736.79      706.74     26.94 o 
   3 -11   3       27.78       30.89      5.27 o 
   4 -11   3      593.83      612.25     17.14 o 
   5 -11   3       94.68       88.09      7.89 o 
   6 -11   3      224.34      235.78      9.60 o 
   7 -11   3       51.86       48.47      6.04 o 
  -4 -10   3        0.09       -1.00      3.21 o 
  -3 -10   3      160.44      167.61     12.35 o 
  -2 -10   3        0.05        3.15      2.95 o 
  -1 -10   3      345.66      354.14     16.67 o 
   0 -10   3        7.17       14.74      4.01 o 
   1 -10   3      285.48      294.10     13.42 o 
   2 -10   3       40.45       71.07      6.33 o 
   3 -10   3      183.94      204.08     12.09 o 
   4 -10   3      124.97      131.37      6.15 o 
   5 -10   3      158.90      175.25     18.91 o 
   6 -10   3      220.36      227.02      9.14 o 
   7 -10   3       91.72       92.75      6.08 o 
  -5  -9   3      209.77      202.40     15.70 o 
  -4  -9   3      459.90      393.19     21.09 o 
  -3  -9   3      544.98      512.10     22.98 o 
  -2  -9   3      585.18      575.93     16.02 o 
  -1  -9   3      547.65      554.61     21.72 o 
   0  -9   3      865.32      756.67     18.78 o 
   1  -9   3      395.38      391.88     15.90 o 
   2  -9   3      930.00      862.59     30.46 o 
   3  -9   3      400.56      415.35     11.98 o 
   4  -9   3      302.74      306.42      9.88 o 
   5  -9   3      332.90      346.46     11.18 o 
   6  -9   3       20.49       32.67      4.29 o 
   7  -9   3      226.24      225.50      9.60 o 
   8  -9   3        0.00        2.49      3.09 o 
  -5  -8   3       25.12       27.23      6.73 o 
  -4  -8   3      194.21      171.21     12.41 o 
  -3  -8   3        1.49        3.06      2.52 o 
  -2  -8   3      538.69      520.11     14.32 o 
  -1  -8   3       86.23       74.04      3.81 o 
   0  -8   3      733.75      704.44     23.58 o 
   1  -8   3      273.94      264.90     11.76 o 
   2  -8   3      871.00      890.11     30.58 o 
   3  -8   3      114.99      103.77      5.96 o 
   4  -8   3     1315.23     1243.68     28.54 o 
   5  -8   3       63.45       53.03      3.88 o 
   6  -8   3     1065.81     1054.48     26.21 o 
   7  -8   3       95.40       94.39      6.08 o 
   8  -8   3      374.08      433.02     19.53 o 
  -6  -7   3       28.00       27.14      6.90 o 
  -5  -7   3      413.40      407.44     21.29 o 
  -4  -7   3        9.44       13.71      4.29 o 
  -3  -7   3     1072.26     1054.55     36.69 o 
  -2  -7   3      214.55      230.52      7.83 o 
   0  -7   3      291.45      314.85     12.28 o 
   1  -7   3     3115.63     3114.77     49.01 o 
   2  -7   3      449.82      441.93     11.50 o 
   3  -7   3     2118.91     2159.74     45.54 o 
   4  -7   3      745.94      708.03     17.66 o 
   5  -7   3      571.81      616.87     16.47 o 
   6  -7   3      549.98      534.49     15.60 o 
   7  -7   3      138.71      150.39      8.54 o 
   8  -7   3      235.42      234.70     10.39 o 
  -6  -6   3      353.87      334.67     19.56 o 
  -5  -6   3        0.10       -1.06      2.46 o 
  -4  -6   3      949.08      946.49     34.17 o 
  -3  -6   3       14.14       17.89      3.84 o 
  -2  -6   3     1907.06     2077.86     43.38 o 
   0  -6   3     1030.18     1179.53     36.41 o 
   1  -6   3     2625.29     2484.32     39.15 o 
   2  -6   3       85.51       96.23      4.80 o 
   3  -6   3     1604.98     1594.65     36.27 o 
   4  -6   3       41.83       51.11      4.68 o 
   5  -6   3      924.32      902.47     22.08 o 
   6  -6   3       18.87       19.82      2.92 o 
   7  -6   3      643.66      669.47     19.23 o 
   8  -6   3        0.68        1.25      2.02 o 
  -7  -5   3      145.06      170.37     13.75 o 
  -6  -5   3        1.62        2.18      2.92 o 
  -5  -5   3      214.58      224.62     12.50 o 
  -4  -5   3       90.37       86.79      7.28 o 
  -3  -5   3      148.30      151.38      5.37 o 
  -2  -5   3     1051.51     1064.07     23.20 o 
   1  -5   3        0.86        8.62      2.25 o 
   2  -5   3     5349.16     4795.82    153.40 o 
   3  -5   3      175.69      187.50      4.48 o 
   4  -5   3     2860.82     2758.34     76.61 o 
   5  -5   3      106.77      110.32      5.29 o 
   6  -5   3     1134.66     1164.51     31.28 o 
   7  -5   3       21.25       17.83      3.19 o 
   8  -5   3      457.48      481.76     16.18 o 
  -7  -4   3      479.44      497.83     24.43 o 
  -6  -4   3      357.60      377.14     11.97 o 
  -5  -4   3      835.51      851.83     20.98 o 
  -4  -4   3      525.85      620.78     15.61 o 
  -3  -4   3     1994.75     2004.95     41.03 o 
  -2  -4   3      122.32      171.27      7.97 o 
   0  -4   3      559.50      556.80     16.71 o 
   2  -4   3      946.97      917.75     17.00 o 
   3  -4   3     3001.76     3089.43     49.95 o 
   4  -4   3      378.56      402.26     10.14 o 
   5  -4   3     1477.27     1480.30     33.34 o 
   6  -4   3      362.36      367.10     11.96 o 
   7  -4   3      503.76      529.39     20.82 o 
   8  -4   3      285.67      306.21     12.14 o 
  -8  -3   3      327.55      356.01     20.70 o 
  -7  -3   3       20.23       19.41      3.18 o 
  -6  -3   3     1097.07     1057.26     25.66 o 
  -5  -3   3      130.17      130.83      5.67 o 
  -4  -3   3     1765.69     1812.38     38.70 o 
  -3  -3   3      116.52      120.49      3.54 o 
  -2  -3   3      877.48      878.46     26.89 o 
   0  -3   3      417.60      393.67      8.94 o 
   1  -3   3       30.45       17.45      1.19 o 
   2  -3   3      668.68      648.46     14.81 o 
   3  -3   3     2958.75     3027.67     42.57 o 
   4  -3   3       72.37       67.37      2.39 o 
   5  -3   3     2304.90     2368.07     59.35 o 
   6  -3   3        2.83        4.82      1.85 o 
   7  -3   3      629.46      621.35     18.15 o 
   8  -3   3        4.97        6.26      2.57 o 
  -8  -2   3       21.98       23.76      5.87 o 
  -7  -2   3      317.10      343.59     23.59 o 
  -6  -2   3      120.34      108.33      5.49 o 
  -5  -2   3      270.57      263.77      8.53 o 
  -4  -2   3      260.57      254.53      7.76 o 
  -3  -2   3      293.29      266.35      7.35 o 
  -2  -2   3     1213.84     1249.72     25.99 o 
  -1  -2   3      412.66      425.21      9.22 o 
   1  -2   3      135.94      132.58      2.78 o 
   2  -2   3     5608.06     5583.35     76.61 o 
   3  -2   3       33.45       26.50      1.45 o 
   4  -2   3     3536.33     3786.74     88.43 o 
   5  -2   3        4.09        7.70      1.19 o 
   6  -2   3     1651.64     1639.05     37.44 o 
   7  -2   3        7.50        9.37      2.48 o 
   8  -2   3      558.63      548.92     25.58 o 
  -8  -1   3       88.35       91.85      6.15 o 
  -7  -1   3      161.66      159.28      7.31 o 
  -6  -1   3      305.73      293.06      9.83 o 
  -5  -1   3     1483.00     1442.89     32.03 o 
  -4  -1   3      694.47      651.87     15.66 o 
  -3  -1   3     4223.38     4090.49     81.73 o 
  -2  -1   3     1496.53     1557.14     25.64 o 
   0  -1   3     2395.95     2354.15     45.39 o 
   1  -1   3     5236.41     5296.75    144.45 o 
   2  -1   3       37.96       53.53      2.42 o 
   3  -1   3     2590.88     2804.36     39.58 o 
   4  -1   3      482.53      520.45      9.19 o 
   5  -1   3      639.93      636.36     14.05 o 
   6  -1   3      476.80      485.83     14.35 o 
   7  -1   3      163.10      143.77      7.26 o 
   8  -1   3      224.71      221.66     14.65 o 
  -9   0   3      202.19      170.36     11.86 o 
  -8   0   3      509.55      479.87     15.37 o 
  -7   0   3      278.67      277.17     13.97 o 
  -6   0   3      920.36      917.51     22.55 o 
  -5   0   3      106.74      112.06      5.00 o 
  -4   0   3     2770.56     2683.28     82.62 o 
  -3   0   3      181.17      190.01      5.67 o 
   0   0   3     2513.98     2416.64     46.51 o 
   1   0   3     2568.82     2576.82     35.66 o 
   2   0   3        4.81        7.32      1.83 o 
   3   0   3      583.71      557.00      9.28 o 
   4   0   3       52.40       52.47      2.18 o 
   5   0   3      631.57      642.77     11.48 o 
   6   0   3       78.34       73.71      4.81 o 
   7   0   3      539.41      544.03     24.32 o 
   8   0   3       16.35       17.15      5.38 o 
  -9   1   3      127.47      131.71     10.68 o 
  -8   1   3       86.05       81.53      6.70 o 
  -7   1   3      490.72      478.76     34.69 o 
  -6   1   3      116.99      118.64      5.67 o 
  -5   1   3     1161.76     1160.06     26.42 o 
  -4   1   3     1033.30     1063.90     18.55 o 
  -3   1   3      485.82      445.66      9.82 o 
  -2   1   3     3051.74     3111.67     42.93 o 
  -1   1   3       11.87        6.01      1.00 o 
   0   1   3     2489.67     2511.23     55.74 o 
   1   1   3     1025.26     1024.73     22.37 o 
   2   1   3     2514.35     2458.58     34.62 o 
   3   1   3      765.44      801.34     12.73 o 
   4   1   3     1540.35     1536.00     23.24 o 
   5   1   3      114.37      107.36      4.26 o 
   6   1   3      654.98      633.45     25.93 o 
   7   1   3        2.27        6.70      3.69 o 
  -9   2   3      125.36      135.49      7.86 o 
  -8   2   3      118.45      100.16      6.25 o 
  -7   2   3      539.62      550.29     16.00 o 
  -6   2   3      127.19      129.19      6.05 o 
  -5   2   3     1543.21     1552.26     34.15 o 
  -4   2   3      574.30      546.47      7.80 o 
  -3   2   3     3740.00     3728.30     45.37 o 
  -2   2   3     2180.48     2169.31     30.27 o 
  -1   2   3     4694.37     4471.58    133.15 o 
   0   2   3      812.99      914.22     18.76 o 
   1   2   3      509.80      503.69     11.41 o 
   2   2   3        1.38        2.67      1.26 o 
   3   2   3        4.77        7.16      1.79 o 
   4   2   3       90.71       99.47      5.97 o 
   5   2   3        8.84        7.04      3.11 o 
   6   2   3      215.54      197.69     12.84 o 
   7   2   3        9.81        8.99      4.55 o 
  -9   3   3        2.13        0.62      2.21 o 
  -8   3   3      466.54      448.62     14.66 o 
  -7   3   3        0.52        0.30      1.50 o 
  -6   3   3      815.27      790.47     15.91 o 
  -4   3   3     1386.22     1399.95     20.55 o 
  -3   3   3      103.76      144.02      3.03 o 
  -2   3   3     2814.16     2758.84     38.33 o 
  -1   3   3      132.11      127.03      2.60 o 
   0   3   3     5359.13     5509.74    105.30 o 
   1   3   3      249.41      224.34      6.28 o 
   2   3   3     2902.96     2955.91     44.75 o 
   3   3   3      265.62      260.42      6.16 o 
   4   3   3      418.52      405.69      9.62 o 
   5   3   3       57.32       77.66      7.96 o 
   6   3   3       27.00       30.43      6.24 o 
   7   3   3        6.47       10.82      4.87 o 
  -9   4   3      338.00      320.20     12.64 o 
  -8   4   3      160.91      140.09      7.37 o 
  -7   4   3      585.89      602.04     45.43 o 
  -6   4   3      614.89      613.01     23.84 o 
  -5   4   3     1049.06     1004.17     15.54 o 
  -4   4   3      816.60      840.99     13.52 o 
  -3   4   3     2880.80     2849.85     39.84 o 
  -2   4   3     1971.21     1979.28     27.99 o 
  -1   4   3     2980.66     3135.40     50.28 o 
   0   4   3     4514.08     4664.54     89.95 o 
   1   4   3      291.70      258.44     12.12 o 
   2   4   3     2217.31     2202.67     36.96 o 
   3   4   3        0.30        1.47      1.00 o 
   4   4   3      485.93      452.42     14.84 o 
   5   4   3        0.49        0.52      2.66 o 
   6   4   3      127.92      137.10     11.97 o 
  -9   5   3       66.99       68.64      5.85 o 
  -8   5   3      160.78      152.99      7.75 o 
  -7   5   3      400.36      402.32     12.83 o 
  -6   5   3      274.10      254.50      8.90 o 
  -5   5   3     2092.15     2051.67     35.44 o 
  -4   5   3      231.63      245.76      4.76 o 
  -3   5   3     4544.48     4368.93     60.50 o 
  -2   5   3      224.52      231.08      4.44 o 
  -1   5   3     3247.51     3339.16     63.24 o 
   0   5   3      488.51      440.06     10.94 o 
   1   5   3     1609.47     1534.14     32.12 o 
   2   5   3       56.11       52.74      3.72 o 
   3   5   3      652.02      608.52     13.06 o 
   4   5   3       73.11       66.87      7.68 o 
   5   5   3      155.25      151.85     12.12 o 
   6   5   3      111.42      124.08     12.46 o 
  -8   6   3      549.05      555.58     16.97 o 
  -7   6   3       16.82       19.00      2.91 o 
  -6   6   3     1415.28     1380.25     25.51 o 
  -5   6   3        3.97        7.88      1.41 o 
  -4   6   3     1603.85     1543.68     27.21 o 
  -3   6   3       28.75       31.03      1.46 o 
  -2   6   3      863.75      904.98     13.97 o 
  -1   6   3      136.20      150.83      4.00 o 
   0   6   3      183.79      185.95      7.30 o 
   1   6   3      298.39      299.65     11.89 o 
   2   6   3       17.12       19.34      2.47 o 
   3   6   3      311.25      289.49      8.13 o 
   4   6   3        1.12        2.18      3.01 o 
   5   6   3      256.08      216.92     15.51 o 
  -8   7   3       31.76       28.32      3.87 o 
  -7   7   3      463.94      444.36     13.79 o 
  -6   7   3      368.00      354.10      8.99 o 
  -5   7   3     1894.48     1823.33     32.30 o 
  -4   7   3      963.62      951.86     18.08 o 
  -3   7   3     3548.81     3462.76     57.53 o 
  -2   7   3      214.19      223.01      5.46 o 
  -1   7   3     3848.82     4036.12     79.35 o 
   0   7   3      116.59      106.29      5.13 o 
   1   7   3     2564.81     2589.55     53.17 o 
   2   7   3       67.73       63.07      4.23 o 
   3   7   3      635.96      620.60     17.41 o 
   4   7   3        5.65       13.71      4.87 o 
   5   7   3       20.46       19.75      6.24 o 
  -8   8   3        9.65       13.75      3.00 o 
  -7   8   3      242.40      241.47      9.44 o 
  -6   8   3        1.16        3.53      1.84 o 
  -5   8   3     1045.64     1000.34     19.50 o 
  -4   8   3        3.22        5.95      1.52 o 
  -3   8   3     2627.01     2532.81     43.30 o 
  -2   8   3       83.29      102.51      7.39 o 
  -1   8   3     3351.26     3387.69     67.78 o 
   0   8   3       67.23       80.65      6.73 o 
   1   8   3     1507.64     1450.42     32.31 o 
   2   8   3       10.92       10.45      3.29 o 
   3   8   3      277.83      237.78     14.91 o 
   4   8   3        0.81       -1.32      3.18 o 
  -8   9   3       61.22       61.94      5.29 o 
  -7   9   3        4.36        7.20      2.46 o 
  -6   9   3      307.78      297.61     12.41 o 
  -5   9   3       10.56       14.08      2.02 o 
  -4   9   3     1050.33     1029.36     20.02 o 
  -3   9   3        0.01        2.20      2.43 o 
  -2   9   3     1155.98     1154.74     39.04 o 
  -1   9   3        1.40        3.58      2.52 o 
   0   9   3      526.99      566.31     22.75 o 
   1   9   3        0.53        2.69      2.58 o 
   2   9   3      179.53      183.69      8.20 o 
   3   9   3        0.32        0.92      2.83 o 
  -7  10   3       35.72       37.61      4.14 o 
  -6  10   3       21.57       17.25      2.42 o 
  -5  10   3       85.25       89.60      4.33 o 
  -4  10   3      135.57      111.25      6.57 o 
  -3  10   3      296.77      290.26     14.94 o 
  -2  10   3      324.84      306.89     15.60 o 
  -1  10   3      310.63      319.65     16.12 o 
   0  10   3      260.17      245.91     13.82 o 
   1  10   3       60.24       73.85      7.65 o 
   2  10   3       47.88       43.11      4.54 o 
  -7  11   3      127.49      135.51      7.69 o 
  -6  11   3      193.35      224.81     11.12 o 
  -5  11   3      240.73      251.65     19.31 o 
  -4  11   3      295.08      352.44     17.61 o 
  -3  11   3      243.79      227.64     13.70 o 
  -2  11   3      244.44      311.29     16.60 o 
  -1  11   3      131.16      122.32      9.80 o 
   0  11   3      164.17      207.98     13.27 o 
   1  11   3       86.64       80.53      8.59 o 
  -6  12   3      250.34      284.14     16.34 o 
  -5  12   3       18.51       11.19      4.55 o 
  -4  12   3      252.21      269.39     15.79 o 
  -3  12   3       11.69       18.24      5.01 o 
  -2  12   3      231.07      244.17     14.99 o 
  -1  12   3       36.24       46.32      7.07 o 
   0  12   3      128.75      133.14     11.00 o 
   1  12   3        0.38        3.46      3.61 o 
   0 -13   4       48.11       54.74      7.90 o 
   1 -13   4      483.42      521.19     24.68 o 
   2 -13   4       47.21       49.79      7.76 o 
   3 -13   4      138.05      159.79     12.58 o 
   4 -13   4       41.15       44.86      7.01 o 
  -2 -12   4       64.02       51.28      7.44 o 
   0 -12   4       29.99       21.19      5.33 o 
   1 -12   4      474.96      493.92     22.70 o 
   2 -12   4        0.71        6.38      3.06 o 
   3 -12   4      562.32      553.37     24.50 o 
   4 -12   4        4.22       12.85      4.24 o 
   5 -12   4      406.86      431.53     22.81 o 
  -3 -11   4      115.13      118.29     10.77 o 
  -2 -11   4      339.92      359.93     18.15 o 
  -1 -11   4       92.84      106.31      8.96 o 
   0 -11   4      556.76      581.91     24.41 o 
   1 -11   4        0.34        8.19      2.92 o 
   2 -11   4      321.90      334.11     16.09 o 
   3 -11   4      104.96      107.90      9.05 o 
   4 -11   4      135.67      139.42      6.74 o 
   5 -11   4      206.94      202.81      8.53 o 
   6 -11   4      131.21      138.39     12.55 o 
  -4 -10   4       15.82       14.23      5.07 o 
  -3 -10   4      135.36      145.84     11.23 o 
  -2 -10   4       13.86       14.31      4.07 o 
  -1 -10   4      126.41      159.39     10.43 o 
   0 -10   4        0.63        3.52      1.98 o 
   1 -10   4      301.75      345.24     15.20 o 
   2 -10   4      200.68      195.57     11.35 o 
   3 -10   4      460.96      492.29     21.65 o 
   4 -10   4      684.30      682.73     18.28 o 
   5 -10   4      220.41      249.64      9.34 o 
   6 -10   4      552.74      553.57     24.56 o 
  -5  -9   4      121.54      122.59     12.32 o 
  -4  -9   4      434.55      426.85     21.67 o 
  -3  -9   4       69.96       73.68      7.85 o 
  -2  -9   4      875.10      859.29     21.61 o 
  -1  -9   4       60.93       63.32      3.88 o 
   0  -9   4      982.52      930.73     30.58 o 
   1  -9   4      218.14      230.22     11.35 o 
   2  -9   4      341.55      356.36     16.01 o 
   3  -9   4      525.01      547.56     14.70 o 
   4  -9   4       23.24       33.30      7.13 o 
   5  -9   4      656.33      654.67     17.78 o 
   6  -9   4        1.83        1.94      2.85 o 
   7  -9   4      391.28      402.47     13.86 o 
  -5  -8   4        0.22        3.03      3.72 o 
  -4  -8   4      550.90      545.40     24.44 o 
  -3  -8   4        0.18       -0.83      2.03 o 
  -2  -8   4      814.06      813.53     20.09 o 
   0  -8   4      979.89      922.85     30.14 o 
   1  -8   4       69.38       77.64      5.90 o 
   2  -8   4     1408.10     1447.34     46.88 o 
   3  -8   4        1.94        8.47      1.74 o 
   4  -8   4     1201.75     1286.59     29.53 o 
   5  -8   4      110.27      105.75      5.40 o 
   6  -8   4      536.37      551.77     16.13 o 
   7  -8   4      155.05      174.36      8.33 o 
   8  -8   4      215.37      215.05     12.78 o 
  -6  -7   4        0.29        2.66      3.64 o 
  -5  -7   4      639.78      630.50     27.81 o 
  -4  -7   4        3.98        3.23      2.78 o 
  -3  -7   4     1380.37     1407.12     46.04 o 
  -2  -7   4       35.46       32.70      2.87 o 
   0  -7   4      363.70      367.99      7.64 o 
   1  -7   4      496.55      531.29     13.97 o 
   2  -7   4      716.69      699.92     16.67 o 
   3  -7   4      144.38      169.26      6.04 o 
   4  -7   4      485.13      492.19     15.69 o 
   5  -7   4      242.53      248.66      8.81 o 
   6  -7   4      286.74      294.88     20.53 o 
   7  -7   4      119.34      122.88      6.87 o 
   8  -7   4      102.49      122.52      9.45 o 
  -6  -6   4      274.02      257.80     16.43 o 
  -5  -6   4      236.15      238.02     14.33 o 
  -4  -6   4      645.71      663.35     25.85 o 
  -3  -6   4     1391.94     1514.44     47.94 o 
  -2  -6   4      438.61      474.53     17.70 o 
   0  -6   4      118.62      132.66      9.10 o 
   1  -6   4      968.69      987.89     20.96 o 
   2  -6   4      173.09      209.12      4.72 o 
   3  -6   4      817.43      819.23     19.09 o 
   4  -6   4      116.16      125.99      7.51 o 
   5  -6   4      943.90      958.28     23.34 o 
   6  -6   4       50.05       51.97      4.27 o 
   7  -6   4      593.67      623.88     18.48 o 
   8  -6   4       44.07       47.77      9.41 o 
  -7  -5   4       18.06       22.90      6.01 o 
  -6  -5   4      387.72      395.60     20.23 o 
  -5  -5   4       84.80       74.92      7.53 o 
  -4  -5   4     1402.49     1457.34     46.97 o 
  -3  -5   4      489.01      494.09     12.35 o 
  -2  -5   4     3666.51     3831.28    108.21 o 
   0  -5   4     5494.27     5196.92    199.36 o 
   1  -5   4        6.40       20.75      1.31 o 
   2  -5   4     2962.86     2865.97     53.13 o 
   3  -5   4       69.98       57.43      2.18 o 
   4  -5   4     1168.87     1181.04     31.26 o 
   5  -5   4       98.36       86.88      4.73 o 
   6  -5   4      592.07      625.90     33.43 o 
   7  -5   4      173.23      180.38      8.43 o 
   8  -5   4      228.80      252.73     13.03 o 
  -7  -4   4      224.46      226.40     15.08 o 
  -6  -4   4       70.93       78.38      4.93 o 
  -5  -4   4      837.29      874.60     21.38 o 
  -4  -4   4        6.56        9.73      1.78 o 
  -3  -4   4     2914.60     3094.38     61.71 o 
  -2  -4   4       19.78       21.56      2.63 o 
   0  -4   4       99.73       89.46      2.93 o 
   1  -4   4     5260.12     5036.07     96.04 o 
   2  -4   4      755.17      767.30     11.84 o 
   3  -4   4     2151.35     2222.26     31.93 o 
   4  -4   4     1587.19     1579.91     56.33 o 
   5  -4   4      421.67      455.36     13.10 o 
   6  -4   4      888.33      922.00     23.49 o 
   7  -4   4       87.69       88.20      5.85 o 
   8  -4   4      302.65      325.51     12.72 o 
  -8  -3   4      225.36      223.78     15.62 o 
  -7  -3   4       76.35       75.17      6.73 o 
  -6  -3   4      274.71      276.08      9.61 o 
  -5  -3   4      167.25      165.92     10.12 o 
  -4  -3   4      388.17      412.17     15.29 o 
  -3  -3   4      361.63      379.15      8.17 o 
  -2  -3   4     2067.60     2164.89     61.49 o 
  -1  -3   4     3551.99     3615.30    200.17 o 
   0  -3   4     4414.96     4097.39    230.30 o 
   2  -3   4      810.24      870.14     23.54 o 
   3  -3   4     4152.86     3995.05     55.82 o 
   4  -3   4       39.86       48.15      2.13 o 
   5  -3   4      703.03      741.29     12.87 o 
   6  -3   4        0.22        2.08      1.67 o 
   7  -3   4      172.05      172.41      8.16 o 
   8  -3   4       19.03       18.62      3.60 o 
  -8  -2   4       97.88      108.29     11.24 o 
  -7  -2   4      138.67      147.80      7.06 o 
  -6  -2   4      608.78      590.72     16.72 o 
  -5  -2   4      493.39      487.41     13.19 o 
  -4  -2   4     2725.02     2663.36     54.97 o 
  -3  -2   4     1143.76     1233.57     26.42 o 
  -2  -2   4     5292.12     5032.43    265.98 o 
  -1  -2   4     1753.12     1812.45     34.34 o 
   1  -2   4     1826.79     1988.66     27.96 o 
   2  -2   4     4441.42     4327.98     92.64 o 
   3  -2   4      287.92      310.16      5.91 o 
   4  -2   4     2689.16     2904.60     41.66 o 
   5  -2   4        5.85        9.64      1.49 o 
   6  -2   4      835.04      827.21     21.53 o 
   7  -2   4        0.70        1.19      1.75 o 
   8  -2   4      189.69      190.15     13.10 o 
  -9  -1   4       98.50       92.25      8.65 o 
  -8  -1   4      156.21      154.16      7.77 o 
  -7  -1   4      646.35      626.78     17.57 o 
  -6  -1   4      178.59      175.29      7.09 o 
  -5  -1   4     1549.47     1537.78     33.84 o 
  -4  -1   4       64.39       82.35      4.01 o 
  -3  -1   4     2041.79     2069.78     42.53 o 
  -2  -1   4        6.31        6.91      1.13 o 
  -1  -1   4     2448.56     2291.58     36.35 o 
   0  -1   4      776.81      745.21     23.24 o 
   1  -1   4     2534.81     2545.15     35.45 o 
   2  -1   4     1266.14     1401.40     20.35 o 
   3  -1   4     1588.78     1600.44     23.56 o 
   4  -1   4      899.69      965.30     15.51 o 
   5  -1   4      756.93      754.77     18.93 o 
   6  -1   4      590.20      600.27     13.57 o 
   7  -1   4      236.37      217.13     13.47 o 
   8  -1   4      264.95      286.03     17.06 o 
  -9   0   4       18.66       24.08      5.55 o 
  -8   0   4      220.79      225.16      9.50 o 
  -7   0   4       51.37       45.37      4.08 o 
  -6   0   4     1200.77     1163.53     35.79 o 
  -5   0   4      964.14      993.78     23.11 o 
  -4   0   4     2886.43     2843.52     65.83 o 
  -3   0   4     3961.31     4232.40     78.29 o 
  -2   0   4     1446.30     1394.30     19.81 o 
  -1   0   4     3486.81     3196.26     50.16 o 
   0   0   4      776.29      727.21     21.92 o 
   1   0   4     1209.95     1245.38     17.89 o 
   2   0   4     2459.74     2410.54     34.05 o 
   3   0   4     1955.26     1990.76     28.88 o 
   4   0   4      982.87      955.48     17.28 o 
   5   0   4     1285.50     1338.18     41.29 o 
   6   0   4       92.99       89.42      7.96 o 
   7   0   4      346.21      356.32     18.67 o 
  -9   1   4      107.62      110.00      7.02 o 
  -8   1   4       69.30       63.62      5.17 o 
  -7   1   4      274.12      257.64      9.58 o 
  -6   1   4      590.54      602.35     16.13 o 
  -5   1   4      728.83      680.71     18.93 o 
  -4   1   4     2018.89     2001.66     25.21 o 
  -3   1   4     3298.50     3256.27     39.83 o 
  -2   1   4     3990.96     3888.04     53.46 o 
   0   1   4     5083.59     4843.88    128.16 o 
   1   1   4     2345.28     2347.92     43.50 o 
   2   1   4     1994.78     2082.52     29.71 o 
   3   1   4       69.79       62.61      2.27 o 
   4   1   4      787.29      788.94     13.25 o 
   5   1   4        8.02       10.95      2.65 o 
   6   1   4      468.58      463.06     21.19 o 
   7   1   4       30.69       42.92      7.01 o 
  -9   2   4       66.17       71.54      5.95 o 
  -8   2   4       80.47       85.17      6.54 o 
  -7   2   4      201.30      188.42      7.94 o 
  -6   2   4      449.84      439.84      8.27 o 
  -5   2   4      896.57      881.09     13.75 o 
  -4   2   4      826.75      789.14     10.74 o 
  -3   2   4     2519.92     2387.21     33.55 o 
  -2   2   4       11.54       15.64      1.53 o 
  -1   2   4     1234.63     1241.36     17.74 o 
   0   2   4     1519.64     1797.69     35.60 o 
   1   2   4      425.65      361.28      8.91 o 
   2   2   4     1479.93     1585.08     23.13 o 
   3   2   4      421.24      391.08      7.29 o 
   4   2   4      876.21      910.75     22.74 o 
   5   2   4      230.81      215.43      8.68 o 
   6   2   4      402.67      411.65     20.17 o 
   7   2   4       92.58       85.57      9.85 o 
  -9   3   4        3.19        0.83      2.16 o 
  -8   3   4      137.84      131.11      7.02 o 
  -7   3   4       77.60       79.71      5.79 o 
  -6   3   4      715.51      702.11     11.67 o 
  -5   3   4      214.27      231.47      4.94 o 
  -4   3   4     3984.61     3854.74     53.73 o 
  -3   3   4      119.66      115.44      3.27 o 
  -1   3   4       51.38       39.32      1.75 o 
   0   3   4     6833.53     6712.96    128.16 o 
   1   3   4       38.59       20.06      1.84 o 
   2   3   4      822.15      794.65     14.88 o 
   3   3   4        1.38        3.96      1.33 o 
   4   3   4      113.81      105.38      4.34 o 
   5   3   4        6.66        6.69      3.23 o 
   6   3   4       52.81       65.91      8.53 o 
   7   3   4       52.73       53.43      8.62 o 
  -9   4   4      141.96      155.76      8.34 o 
  -8   4   4      221.63      214.13      9.22 o 
  -7   4   4      301.08      290.81     11.89 o 
  -6   4   4      579.99      594.36     15.99 o 
  -5   4   4      782.42      753.54     12.15 o 
  -4   4   4     1698.91     1795.60     25.95 o 
  -3   4   4     1092.48     1064.41     15.86 o 
  -2   4   4     2892.08     3055.39     42.61 o 
  -1   4   4      660.12      692.87     15.79 o 
   0   4   4     1244.59     1274.24     26.63 o 
   1   4   4      503.57      517.80     12.70 o 
   2   4   4      467.19      456.74     10.80 o 
   3   4   4      130.19      128.13      5.24 o 
   4   4   4      274.35      260.36      7.58 o 
   5   4   4        0.42        4.38      3.15 o 
   6   4   4      117.23      119.16     11.80 o 
  -9   5   4      195.39      196.03     14.94 o 
  -8   5   4       38.04       38.03      4.19 o 
  -7   5   4      780.11      721.49     19.42 o 
  -6   5   4        0.55        6.11      4.69 o 
  -5   5   4     1097.07     1089.42     20.14 o 
  -4   5   4        2.52        7.74      4.82 o 
  -3   5   4      790.40      831.73     12.83 o 
  -2   5   4      104.96      119.44      8.50 o 
  -1   5   4     1485.19     1459.43     24.56 o 
   0   5   4        0.04        6.27      1.45 o 
   1   5   4     1614.24     1579.28     37.24 o 
   2   5   4      217.96      207.29      6.06 o 
   3   5   4      592.83      578.82     12.83 o 
   4   5   4      164.59      163.83     10.80 o 
   5   5   4      145.53      162.27     12.72 o 
   6   5   4       60.61       57.24      9.28 o 
  -8   6   4      255.41      257.21     10.23 o 
  -7   6   4       58.69       55.57      4.42 o 
  -6   6   4      349.11      338.29      8.47 o 
  -5   6   4      421.48      407.43     11.81 o 
  -4   6   4      463.18      473.45     10.12 o 
  -3   6   4     1048.37     1031.69     15.76 o 
  -2   6   4      552.71      555.51      9.31 o 
  -1   6   4      836.71      841.46     23.13 o 
   0   6   4      548.01      537.38     22.13 o 
   1   6   4      388.92      377.21     10.77 o 
   2   6   4      255.62      241.26      8.35 o 
   3   6   4      241.88      220.92     11.52 o 
   4   6   4       19.60       19.47      5.32 o 
   5   6   4       85.57      105.68     11.20 o 
  -8   7   4       54.28       47.71      4.57 o 
  -7   7   4     1466.85     1456.36     51.52 o 
  -6   7   4       50.00       45.17      2.99 o 
  -5   7   4     2303.07     2284.23     39.61 o 
  -4   7   4       11.55       12.19      1.71 o 
  -3   7   4     1975.76     1964.49     33.92 o 
  -2   7   4       87.67       83.12      3.09 o 
  -1   7   4      849.42      893.82     34.67 o 
   0   7   4       15.00       17.16      2.38 o 
   1   7   4       61.92       57.72      7.70 o 
   2   7   4      157.06      142.82      6.44 o 
   3   7   4        4.25        3.62      1.71 o 
   4   7   4      115.74      114.78     11.20 o 
  -8   8   4        6.41       11.98      2.94 o 
  -7   8   4      849.08      813.02     21.51 o 
  -6   8   4       75.42       85.29      4.07 o 
  -5   8   4     2527.77     2419.77     42.08 o 
  -4   8   4       78.65       97.72      5.04 o 
  -3   8   4     3365.00     3196.46     53.85 o 
  -2   8   4        4.45        5.98      2.98 o 
  -1   8   4     1405.41     1382.72     30.26 o 
   0   8   4       49.60       49.88      3.84 o 
   1   8   4      330.03      341.64     15.92 o 
   2   8   4       42.10       35.76      3.75 o 
   3   8   4      181.00      174.19     12.58 o 
   4   8   4       61.16       37.74      7.50 o 
  -8   9   4      114.07      130.18     11.03 o 
  -7   9   4        0.08        2.03      1.94 o 
  -6   9   4      435.22      439.34     10.91 o 
  -5   9   4        8.44        6.24      1.64 o 
  -4   9   4      616.65      630.62     14.24 o 
  -3   9   4       12.46        8.85      3.23 o 
  -2   9   4      523.53      532.33     21.89 o 
  -1   9   4        6.70        4.72      2.66 o 
   0   9   4      334.82      361.72     11.44 o 
   1   9   4        8.65        6.74      2.31 o 
   2   9   4      129.93      135.07      7.71 o 
   3   9   4        6.55        3.98      3.64 o 
  -7  10   4       69.70       75.83      5.32 o 
  -6  10   4       84.65       78.16      5.77 o 
  -5  10   4      240.36      247.63      9.14 o 
  -4  10   4      149.05      129.99      6.35 o 
  -3  10   4      245.56      260.08     14.28 o 
  -2  10   4      169.12      145.65     10.23 o 
  -1  10   4       49.50       63.48      7.10 o 
   0  10   4      116.20       99.40      8.65 o 
   1  10   4        4.88        7.90      3.61 o 
   2  10   4      112.20      103.76      6.63 o 
  -7  11   4       27.79       20.27      3.84 o 
  -6  11   4       76.00       98.96      6.01 o 
  -5  11   4       40.88       34.83      4.11 o 
  -4  11   4       88.18      109.57      9.28 o 
  -3  11   4      124.87      107.51      9.42 o 
  -2  11   4      108.05      137.74     10.54 o 
  -1  11   4      330.08      332.54     17.58 o 
   0  11   4       29.01       44.78      6.81 o 
   1  11   4      301.35      293.05     16.34 o 
  -5  12   4        8.35       13.14      4.92 o 
  -4  12   4      144.42      171.51     12.46 o 
  -3  12   4        0.58       -0.69      3.12 o 
  -2  12   4      109.10      113.57      9.97 o 
  -1  12   4       50.40       55.23      7.85 o 
   0  12   4       47.28       65.51      8.53 o 
   0 -13   5       14.94       17.35      5.32 o 
   1 -13   5       81.45       69.47      9.02 o 
   2 -13   5       33.70       35.01      6.96 o 
   3 -13   5       39.61       24.82      5.61 o 
   4 -13   5      161.53      146.40     11.95 o 
   0 -12   5       41.19       51.82      7.30 o 
   2 -12   5        8.56        6.61      3.23 o 
   3 -12   5      219.05      228.02     14.33 o 
   4 -12   5        0.62        2.26      3.01 o 
   5 -12   5      158.58      149.69     12.83 o 
  -3 -11   5        5.25       10.36      4.18 o 
  -2 -11   5      286.53      288.37     15.65 o 
  -1 -11   5       44.14       41.17      6.10 o 
   0 -11   5      350.92      335.30     17.18 o 
   1 -11   5      260.66      249.66     12.90 o 
   2 -11   5      421.01      392.39     18.37 o 
   3 -11   5      448.52      425.93     20.44 o 
   4 -11   5      406.23      416.47     21.26 o 
   5 -11   5      366.62      369.85     20.82 o 
  -4 -10   5       15.58       21.10      5.75 o 
  -3 -10   5      279.08      293.99     16.40 o 
  -2 -10   5       84.38       82.34      7.65 o 
  -1 -10   5     1031.40     1056.50     25.55 o 
   0 -10   5      402.93      343.04     14.67 o 
   1 -10   5     1251.46     1212.10     40.60 o 
   2 -10   5      685.39      679.15     26.48 o 
   3 -10   5      403.99      419.97     19.72 o 
   4 -10   5      369.53      383.87     12.16 o 
   5 -10   5       60.43       67.49      8.53 o 
   6 -10   5      156.31      193.84     14.84 o 
  -5  -9   5       15.99       19.95      5.95 o 
  -4  -9   5      461.58      462.45     22.27 o 
  -3  -9   5      102.46      110.47      9.25 o 
  -2  -9   5      410.45      419.17     18.17 o 
  -1  -9   5      415.39      442.51     17.05 o 
   0  -9   5      169.39      179.86      9.23 o 
   1  -9   5      903.18      930.64     32.44 o 
   2  -9   5       35.62       53.31      5.84 o 
   3  -9   5     1096.83     1074.25     25.34 o 
   4  -9   5        4.45        3.55      1.65 o 
   5  -9   5      579.23      563.04     15.95 o 
   6  -9   5       57.77       57.10      8.28 o 
   7  -9   5      170.68      191.51     15.47 o 
  -6  -8   5      217.62      223.42     16.42 o 
  -5  -8   5        1.81        6.53      4.06 o 
  -4  -8   5      468.41      472.07     21.59 o 
  -3  -8   5        6.48       10.08      3.52 o 
  -2  -8   5     1007.68     1034.83     24.28 o 
   0  -8   5     2122.88     2156.54     35.28 o 
   1  -8   5        8.91       18.32      3.32 o 
   2  -8   5     2518.16     2526.61     77.50 o 
   3  -8   5       54.28       49.32      3.39 o 
   4  -8   5     1628.87     1622.90     36.34 o 
   5  -8   5      172.12      162.01      7.42 o 
   6  -8   5      759.45      808.35     21.92 o 
   7  -8   5      232.02      205.45     15.51 o 
  -6  -7   5        9.18       13.08      5.12 o 
  -5  -7   5      389.29      370.86     19.19 o 
  -4  -7   5      154.58      140.83     10.09 o 
  -3  -7   5      677.05      710.01     26.32 o 
  -2  -7   5      587.15      588.87     21.39 o 
   0  -7   5      368.89      339.53      7.21 o 
   1  -7   5     1531.10     1497.35     31.12 o 
   2  -7   5       52.30       54.72      3.14 o 
   3  -7   5     1620.55     1677.66     36.41 o 
   4  -7   5       93.73      103.03      4.88 o 
   5  -7   5      216.37      248.49      8.90 o 
   6  -7   5      124.85      121.85      6.44 o 
   7  -7   5       71.98       57.73      6.69 o 
  -7  -6   5      114.45      115.51     11.86 o 
  -6  -6   5      140.73      147.71     11.95 o 
  -5  -6   5      394.16      409.43     19.46 o 
  -4  -6   5      175.24      194.65     11.46 o 
  -3  -6   5      580.64      623.78     22.97 o 
  -2  -6   5      357.59      420.89     15.99 o 
  -1  -6   5      746.75      764.24     16.81 o 
   0  -6   5      792.44      810.10     24.44 o 
   1  -6   5     1538.68     1479.81     36.53 o 
   2  -6   5      754.25      792.08     14.24 o 
   3  -6   5     1641.29     1658.91     55.24 o 
   4  -6   5      592.50      635.30     16.29 o 
   5  -6   5      836.89      844.94     21.23 o 
   6  -6   5      343.08      351.09     12.08 o 
   7  -6   5      244.12      265.17     10.67 o 
   8  -6   5       61.55       50.51      8.56 o 
  -7  -5   5       33.41       44.03      7.62 o 
  -6  -5   5      320.17      288.12     16.15 o 
  -5  -5   5      129.01      123.42      9.23 o 
  -4  -5   5     1421.81     1432.23     45.90 o 
  -3  -5   5       30.53       41.55      4.35 o 
  -2  -5   5     4099.08     4082.35    114.58 o 
  -1  -5   5      219.91      216.30      7.03 o 
   0  -5   5     4505.92     4354.50    116.13 o 
   1  -5   5      257.98      240.76      9.19 o 
   2  -5   5     2762.61     2743.03     45.85 o 
   3  -5   5       53.20       49.70      2.19 o 
   4  -5   5     1493.96     1529.00     33.85 o 
   5  -5   5       82.56       94.22      5.00 o 
   6  -5   5      559.15      573.80     16.57 o 
   7  -5   5       82.67       72.81      5.54 o 
   8  -5   5      158.42      163.45      8.72 o 
  -7  -4   5      279.30      281.54     10.59 o 
  -6  -4   5       45.51       46.93      4.00 o 
  -5  -4   5     1208.53     1208.02     28.03 o 
  -4  -4   5      202.99      212.24      7.93 o 
  -3  -4   5     3348.32     3402.65     96.81 o 
  -2  -4   5      870.57      944.51     28.88 o 
  -1  -4   5     5449.20     5287.95     81.10 o 
   0  -4   5     3084.65     2992.31     80.44 o 
   1  -4   5     3180.88     3223.87     44.95 o 
   2  -4   5     2732.88     2742.25     38.74 o 
   3  -4   5      716.77      746.79     17.33 o 
   4  -4   5      540.23      595.98     10.47 o 
   5  -4   5      247.61      247.85      7.11 o 
   6  -4   5      146.33      150.37      7.08 o 
   7  -4   5       77.64       86.51      5.91 o 
   8  -4   5      136.26      157.01     19.82 o 
  -8  -3   5       91.72       99.38      6.54 o 
  -7  -3   5      112.53      111.05      6.15 o 
  -6  -3   5      251.62      252.91      9.07 o 
  -5  -3   5      613.29      620.02     25.72 o 
  -4  -3   5     1057.63     1036.66     34.24 o 
  -3  -3   5     3487.07     3619.32     72.93 o 
  -2  -3   5     1759.92     1716.41     33.83 o 
   0  -3   5      427.72      425.03      9.77 o 
   1  -3   5     3325.91     3180.70     44.22 o 
   2  -3   5       60.76       60.03      3.26 o 
   3  -3   5      966.36      979.21     15.29 o 
   4  -3   5        5.05       11.78      1.31 o 
   5  -3   5      509.69      510.96      9.83 o 
   6  -3   5       95.34      108.66      8.71 o 
   7  -3   5      209.33      220.50      9.47 o 
   8  -3   5       77.35       76.69      8.51 o 
  -8  -2   5      145.46      136.01      7.31 o 
  -7  -2   5      105.48      106.97      5.95 o 
  -6  -2   5      603.85      588.56     16.02 o 
  -5  -2   5       35.63       36.06      3.00 o 
  -4  -2   5     1205.23     1276.40     28.00 o 
  -3  -2   5       81.57       79.52      3.35 o 
  -2  -2   5     3395.48     3345.67     46.36 o 
  -1  -2   5     1280.05     1336.32     21.79 o 
   1  -2   5     1233.81     1301.92     18.84 o 
   2  -2   5     9114.30     8980.50    186.37 o 
   3  -2   5      170.06      204.30      7.02 o 
   4  -2   5     1904.06     1982.17     29.45 o 
   5  -2   5       10.97       18.37      1.76 o 
   6  -2   5      244.51      264.65      7.90 o 
   7  -2   5        9.00        9.93      3.66 o 
   8  -2   5       33.66       38.82      6.76 o 
  -9  -1   5      118.06      118.95      9.85 o 
  -8  -1   5        7.79        7.82      2.64 o 
  -7  -1   5      274.33      260.72      9.66 o 
  -6  -1   5       58.27       56.81      4.00 o 
  -5  -1   5      764.47      748.08     18.30 o 
  -4  -1   5      593.17      603.98     14.71 o 
  -3  -1   5     2863.87     2814.24     38.95 o 
  -2  -1   5     1738.69     1815.27     25.66 o 
   0  -1   5     1775.32     1875.57     36.91 o 
   1  -1   5     7849.52     7715.33    193.32 o 
   2  -1   5     1477.16     1605.44     23.30 o 
   3  -1   5     3242.88     3411.46     48.20 o 
   4  -1   5     1230.20     1245.40     19.52 o 
   5  -1   5      480.88      512.78     17.19 o 
   6  -1   5      497.46      510.86     12.26 o 
   7  -1   5       12.74        8.42      3.78 o 
  -9   0   5       13.03       11.28      4.35 o 
  -8   0   5      491.08      461.79     14.80 o 
  -7   0   5      150.69      156.65      7.59 o 
  -6   0   5      791.36      754.37     19.16 o 
  -5   0   5      739.34      772.32     38.01 o 
  -4   0   5      583.06      532.49      8.94 o 
  -3   0   5     1704.41     1661.52     20.97 o 
  -2   0   5     1450.91     1290.96     18.51 o 
  -1   0   5     3295.31     3185.13     50.16 o 
   1   0   5     5459.56     5535.02     75.97 o 
   2   0   5     1882.48     1912.73     27.57 o 
   3   0   5     2366.04     2386.65     34.45 o 
   4   0   5      228.07      230.10      5.42 o 
   5   0   5      546.58      552.21     10.62 o 
   6   0   5       25.37       20.99      4.85 o 
   7   0   5      179.49      193.56     13.21 o 
  -9   1   5      149.13      157.31      8.33 o 
  -8   1   5       60.01       54.69      3.15 o 
  -7   1   5      421.55      421.61      8.67 o 
  -6   1   5      379.94      352.34     10.17 o 
  -5   1   5      902.20      887.62     14.07 o 
  -4   1   5     2112.22     2096.59     26.40 o 
  -3   1   5      303.81      283.28      9.93 o 
  -1   1   5      643.71      733.74     15.18 o 
   0   1   5     3954.37     3898.35    104.05 o 
   1   1   5      300.26      326.43      5.68 o 
   2   1   5     2509.69     2568.36     49.90 o 
   3   1   5        0.85        2.57      0.84 o 
   4   1   5     1632.08     1535.16     50.89 o 
   5   1   5        6.66       15.95      4.06 o 
   6   1   5      518.63      506.38     15.79 o 
   7   1   5       49.94       48.73      7.53 o 
  -9   2   5       67.23       57.97      5.44 o 
  -8   2   5      135.99      114.35      6.53 o 
  -7   2   5      405.94      402.63      8.21 o 
  -6   2   5        3.06        2.34      0.93 o 
  -5   2   5     1353.81     1301.04     19.39 o 
  -4   2   5     1168.75     1209.54     18.00 o 
  -3   2   5     2143.45     2151.09     30.45 o 
  -2   2   5     4414.44     4519.82     62.18 o 
  -1   2   5     2994.12     2750.15     38.24 o 
   0   2   5     3229.66     3425.43     66.53 o 
   1   2   5     2698.82     2556.07     41.56 o 
   2   2   5     1099.22     1207.82     18.22 o 
   3   2   5     1124.99     1083.62     40.52 o 
   4   2   5      328.39      345.31      8.77 o 
   5   2   5      372.71      344.19     11.86 o 
   6   2   5      125.85      136.54      7.51 o 
   7   2   5       88.17       81.19      9.68 o 
  -9   3   5        1.54        2.32      2.15 o 
  -8   3   5      571.03      542.02     16.51 o 
  -7   3   5       57.47       51.66      4.38 o 
  -6   3   5     1596.49     1545.53     27.32 o 
  -5   3   5      267.88      291.66      5.74 o 
  -4   3   5     2830.30     2830.34     39.89 o 
  -3   3   5       95.64      148.48      3.57 o 
  -2   3   5     1521.85     1529.22     21.98 o 
  -1   3   5      130.31       89.49      2.53 o 
   0   3   5      227.33      182.20      5.58 o 
   1   3   5      467.24      451.21     14.17 o 
   2   3   5      293.49      263.67      6.61 o 
   3   3   5      619.69      602.85     12.73 o 
   4   3   5      222.03      214.03      8.39 o 
   5   3   5      466.87      464.97     14.90 o 
   6   3   5       38.93       34.07      6.70 o 
  -9   4   5      109.82      110.72      7.00 o 
  -8   4   5       99.61       89.80      5.77 o 
  -7   4   5      173.77      166.89      7.90 o 
  -6   4   5      321.48      302.09      9.86 o 
  -5   4   5      237.74      232.74      4.91 o 
  -4   4   5      774.12      776.22     12.25 o 
  -3   4   5      484.05      460.72      7.74 o 
  -2   4   5     1670.03     1621.78     23.40 o 
  -1   4   5      583.26      571.26     10.52 o 
   0   4   5     3275.32     3242.38     67.67 o 
   1   4   5        5.57        2.20      2.26 o 
   2   4   5     2251.07     2195.83     46.75 o 
   3   4   5       98.73      106.72      4.42 o 
   4   4   5      694.43      668.83     14.80 o 
   5   4   5       30.84       33.58      5.54 o 
   6   4   5      209.18      196.19     14.82 o 
  -9   5   5      164.17      189.30     23.59 o 
  -8   5   5        4.38        5.60      2.35 o 
  -7   5   5      182.47      175.14      7.53 o 
  -6   5   5       31.61       30.79      3.91 o 
  -5   5   5      340.73      329.41      7.86 o 
  -4   5   5      106.84      103.09      2.84 o 
  -3   5   5     1714.60     1682.04     24.50 o 
  -2   5   5       24.00       25.06      1.40 o 
  -1   5   5     2752.61     2790.68     45.37 o 
   0   5   5      362.27      392.61     28.81 o 
   1   5   5     1363.67     1379.87     29.88 o 
   2   5   5      201.77      201.64      6.09 o 
   3   5   5      446.08      427.72     10.55 o 
   4   5   5       89.06       92.33      6.17 o 
   5   5   5      134.25      107.17     10.89 o 
  -8   6   5      143.09      151.43      7.51 o 
  -7   6   5       78.79       71.94      4.83 o 
  -6   6   5      180.25      167.33      5.42 o 
  -5   6   5      254.18      248.48      6.64 o 
  -4   6   5       91.33       88.17      3.42 o 
  -3   6   5      202.98      202.77      4.40 o 
  -2   6   5       62.14       71.42      2.69 o 
  -1   6   5      167.96      159.03      5.68 o 
   0   6   5       76.47       73.30      5.54 o 
   1   6   5      293.40      283.87      9.14 o 
   2   6   5       12.64       16.69      2.17 o 
   3   6   5      171.45      159.06      5.96 o 
   4   6   5        0.14        2.97      2.31 o 
   5   6   5       47.61       46.04      8.16 o 
  -8   7   5       60.41       53.77      4.79 o 
  -7   7   5      419.36      395.68     12.67 o 
  -6   7   5       68.97       69.84      4.41 o 
  -5   7   5       54.87       63.39      3.26 o 
  -4   7   5        5.56        4.30      1.29 o 
  -3   7   5       25.82       21.25      1.98 o 
  -2   7   5      353.32      353.61     17.08 o 
  -1   7   5       25.88       21.93      2.48 o 
   0   7   5      550.46      515.73     13.87 o 
   1   7   5       27.57       34.34      4.71 o 
   2   7   5      405.45      386.32     10.02 o 
   3   7   5       68.12       72.24      4.37 o 
   4   7   5      226.67      209.60     14.76 o 
  -8   8   5      160.34      169.66      8.21 o 
  -7   8   5     1204.24     1179.93     28.77 o 
  -6   8   5       73.29       83.20      4.44 o 
  -5   8   5     1137.23     1133.24     21.63 o 
  -4   8   5       23.88       22.37      2.24 o 
  -3   8   5      402.10      371.86     11.10 o 
  -2   8   5       97.29       95.62      7.42 o 
  -1   8   5      251.90      266.80      8.77 o 
   0   8   5       74.65       72.46      4.62 o 
   1   8   5      371.55      371.30     11.81 o 
   2   8   5       86.51       76.54      4.28 o 
   3   8   5      187.83      174.09      8.69 o 
  -8   9   5      152.79      168.17     12.55 o 
  -7   9   5       28.89       35.72      3.99 o 
  -6   9   5      176.77      184.29      6.31 o 
  -5   9   5       20.94       26.64      2.61 o 
  -4   9   5      187.98      194.31      7.68 o 
  -3   9   5       12.65       10.94      3.46 o 
  -2   9   5      109.94      116.04      8.65 o 
  -1   9   5      124.01      123.07      9.11 o 
   0   9   5       18.55       27.57      4.57 o 
   1   9   5      113.22       99.77      6.46 o 
   2   9   5        2.58        4.50      1.85 o 
   3   9   5       73.88       71.08      8.99 o 
  -7  10   5      157.85      177.37      8.11 o 
  -6  10   5       24.11       19.12      3.12 o 
  -5  10   5      106.52      128.16      6.47 o 
  -4  10   5      182.42      172.45     11.26 o 
  -2  10   5      463.40      464.58     20.84 o 
  -1  10   5        0.27        5.12      3.23 o 
   0  10   5      507.33      529.12     23.08 o 
   1  10   5        4.81       12.02      4.18 o 
   2  10   5      208.03      205.44     13.18 o 
  -6  11   5      131.03      163.59     15.51 o 
  -5  11   5      121.40      121.63      6.63 o 
  -4  11   5      126.90      156.98     11.23 o 
  -3  11   5      302.28      311.24     16.72 o 
  -2  11   5        7.42       20.67      4.95 o 
  -1  11   5      240.10      253.96     15.16 o 
   0  11   5       12.56        9.99      4.09 o 
   1  11   5       84.78       90.87      9.51 o 
  -4  12   5       12.66       15.92      5.04 o 
  -3  12   5       69.62       58.90      8.05 o 
  -2  12   5       21.89       35.18      6.61 o 
   0 -13   6      136.56      167.81     12.80 o 
   1 -13   6       36.90       30.41      6.70 o 
   3 -13   6       51.53       51.65      7.64 o 
   0 -12   6        2.40        9.47      4.41 o 
   1 -12   6      422.55      459.81     20.26 o 
   2 -12   6        4.46        9.96      3.72 o 
   3 -12   6      428.88      448.36     21.95 o 
   4 -12   6       14.99       13.43      4.90 o 
  -1 -11   6      273.41      306.97     16.03 o 
   0 -11   6      905.66      881.01     31.45 o 
   1 -11   6      329.18      325.30     15.72 o 
   2 -11   6      730.73      714.89     28.26 o 
   3 -11   6      156.05      162.22     11.66 o 
   4 -11   6      241.28      268.15     16.80 o 
   5 -11   6       50.07       47.96      7.87 o 
  -3 -10   6      407.99      425.69     20.37 o 
  -2 -10   6      235.29      255.81      8.67 o 
  -1 -10   6      356.54      363.90     15.41 o 
   0 -10   6      465.06      415.19     16.85 o 
   1 -10   6      102.48      101.63      7.79 o 
   2 -10   6      395.74      372.89     17.59 o 
   3 -10   6       56.73       68.95      7.65 o 
   4 -10   6      326.20      350.31     19.22 o 
   5 -10   6       54.13       66.49      8.91 o 
   6 -10   6      261.88      267.17     18.32 o 
  -5  -9   6      114.48      117.18     11.40 o 
  -4  -9   6        2.17        7.39      3.69 o 
  -3  -9   6      521.53      508.88     22.00 o 
  -2  -9   6        0.81        2.49      2.29 o 
  -1  -9   6     1392.36     1348.42     23.91 o 
   0  -9   6       19.08       28.43      3.75 o 
   1  -9   6     2137.90     2040.85     63.84 o 
   2  -9   6        0.42        1.37      2.03 o 
   3  -9   6     1356.86     1340.78     46.93 o 
   4  -9   6       63.96       56.96      7.59 o 
   5  -9   6      470.03      496.74     24.60 o 
   6  -9   6       69.89       53.21      8.56 o 
  -6  -8   6      254.86      276.57     17.97 o 
  -5  -8   6       12.47       11.45      4.72 o 
  -4  -8   6      732.04      782.88     30.42 o 
  -3  -8   6       22.13       30.72      4.90 o 
  -2  -8   6     1833.02     1987.67     60.49 o 
  -1  -8   6        0.53        5.84      1.70 o 
   0  -8   6     2887.18     2831.16     57.38 o 
   1  -8   6       66.37       57.39      5.27 o 
   2  -8   6     2653.45     2543.56     78.75 o 
   3  -8   6      288.40      280.92      8.91 o 
   4  -8   6     1324.12     1346.20     48.08 o 
   5  -8   6      474.13      455.32     22.71 o 
   6  -8   6      327.46      322.01     19.30 o 
   7  -8   6      349.07      328.49     20.62 o 
  -6  -7   6       24.80       34.87      6.90 o 
  -5  -7   6      306.07      321.78     17.23 o 
  -4  -7   6      146.48      139.85      9.88 o 
  -3  -7   6      504.00      612.64     23.21 o 
  -2  -7   6      158.81      178.34      9.37 o 
  -1  -7   6      916.47      943.15     20.47 o 
   0  -7   6      280.28      264.32     10.33 o 
   1  -7   6      581.01      584.88     14.48 o 
   2  -7   6      994.68     1034.34     23.43 o 
   3  -7   6       21.44       20.80      6.34 o 
   4  -7   6     1235.34     1222.03     28.29 o 
   5  -7   6      435.53      423.66     21.07 o 
   6  -7   6      839.14      839.23     35.01 o 
   7  -7   6      280.88      286.92     18.46 o 
  -7  -6   6       30.84       31.58      7.24 o 
  -6  -6   6       76.61       64.49      8.10 o 
  -5  -6   6      212.37      231.77     13.50 o 
  -4  -6   6      232.17      261.30     13.30 o 
  -3  -6   6     1292.66     1281.56     40.61 o 
  -2  -6   6      515.89      576.21     24.03 o 
  -1  -6   6     3409.31     3466.84     65.77 o 
   0  -6   6     1122.41     1138.65     33.11 o 
   1  -6   6     2957.73     2888.74     57.74 o 
   2  -6   6     2085.87     2142.42     64.88 o 
   3  -6   6     1321.12     1337.54     29.52 o 
   4  -6   6     1162.79     1196.02     27.57 o 
   5  -6   6      467.46      481.14     13.91 o 
   6  -6   6       72.30       73.48      8.62 o 
   7  -6   6      111.93      120.73     11.29 o 
  -7  -5   6       52.33       55.38      7.96 o 
  -6  -5   6      526.47      507.71     22.71 o 
  -5  -5   6        3.26        9.33      3.26 o 
  -4  -5   6     1683.37     1627.23     50.71 o 
  -3  -5   6       72.73       78.08      5.61 o 
  -2  -5   6     2549.74     2692.98     43.12 o 
  -1  -5   6       38.62       34.35      2.18 o 
   0  -5   6     2772.07     2779.59     75.41 o 
   1  -5   6        0.64        2.04      1.55 o 
   2  -5   6     2491.26     2576.79     36.80 o 
   3  -5   6       50.22       50.64      3.29 o 
   4  -5   6     1358.07     1377.43     25.44 o 
   5  -5   6      132.68      141.97      6.37 o 
   6  -5   6      522.89      579.28     22.26 o 
   7  -5   6      160.87      175.52     13.24 o 
   8  -5   6      124.70      136.26     12.43 o 
  -7  -4   6      312.43      322.89     11.47 o 
  -6  -4   6       14.15       16.02      2.77 o 
  -5  -4   6      625.51      648.29     16.83 o 
  -4  -4   6      239.64      231.21     11.07 o 
  -3  -4   6     1080.66     1112.26     34.39 o 
  -2  -4   6     1714.38     1746.14     28.54 o 
  -1  -4   6      949.67      985.92     32.49 o 
   0  -4   6     2267.05     2238.60     57.71 o 
   1  -4   6      692.90      734.02     12.91 o 
   2  -4   6      799.87      852.76     13.35 o 
   3  -4   6      867.43      868.87     13.98 o 
   4  -4   6      671.79      668.63     16.02 o 
   5  -4   6      410.30      424.91     10.37 o 
   6  -4   6      665.27      700.28     33.20 o 
   7  -4   6       57.32       67.79      5.45 o 
  -8  -3   6       75.10       94.33      6.30 o 
  -7  -3   6      181.11      188.06      8.19 o 
  -6  -3   6      172.05      163.53      6.95 o 
  -5  -3   6      727.16      705.20     17.72 o 
  -4  -3   6      164.22      164.57      5.92 o 
  -3  -3   6     1675.39     1585.34     48.16 o 
  -2  -3   6       48.33       40.07      1.77 o 
  -1  -3   6     2754.46     2708.58     43.26 o 
   0  -3   6       11.68        4.59      2.46 o 
   1  -3   6     4153.56     4096.08     59.41 o 
   2  -3   6       35.30       72.14      7.81 o 
   3  -3   6     2489.41     2540.22     36.61 o 
   4  -3   6       56.77       74.29      2.82 o 
   5  -3   6      628.16      671.76     12.30 o 
   6  -3   6        4.16        7.25      1.83 o 
   7  -3   6      169.72      177.82     11.58 o 
  -8  -2   6      244.66      234.02     10.65 o 
  -7  -2   6       54.39       55.52      4.51 o 
  -6  -2   6      550.40      555.08     15.32 o 
  -5  -2   6      379.85      367.85     10.76 o 
  -4  -2   6     1960.60     1976.36     28.59 o 
  -3  -2   6     1596.02     1677.38     24.09 o 
  -2  -2   6     6813.82     6408.15    130.18 o 
  -1  -2   6     1094.57     1170.18     23.97 o 
   0  -2   6     5453.58     5201.03     99.77 o 
   1  -2   6        5.41       22.79      2.06 o 
   2  -2   6      812.73      798.71     12.56 o 
   3  -2   6      100.89       99.06      3.02 o 
   4  -2   6      156.72      151.61      4.22 o 
   5  -2   6      179.11      206.10      5.54 o 
   6  -2   6       95.66       93.99      4.59 o 
   7  -2   6      125.64      125.06      9.91 o 
  -9  -1   6      144.68      150.56      7.74 o 
  -8  -1   6        3.76        2.10      2.03 o 
  -7  -1   6      528.27      492.46     14.71 o 
  -6  -1   6       93.19       94.70      5.01 o 
  -5  -1   6     1372.88     1343.21     20.52 o 
  -4  -1   6      581.88      667.67     10.97 o 
  -3  -1   6     2390.66     2305.43     32.61 o 
  -2  -1   6     2069.03     2185.05     30.75 o 
  -1  -1   6     3685.25     3664.28     64.89 o 
   0  -1   6     4683.42     4761.80     91.43 o 
   1  -1   6     2846.27     2893.79     42.12 o 
   2  -1   6     4448.98     4675.09     87.03 o 
   3  -1   6      545.13      560.68      9.82 o 
   4  -1   6     1485.70     1540.23     23.77 o 
   5  -1   6       59.49       54.44      2.87 o 
   6  -1   6      319.11      339.75     11.76 o 
   7  -1   6       24.81       20.01      5.18 o 
  -9   0   6       17.16       11.79      4.38 o 
  -8   0   6      194.94      199.92      7.43 o 
  -7   0   6      188.43      192.47      5.35 o 
  -6   0   6      223.88      216.69      5.35 o 
  -5   0   6      844.37      842.70     13.64 o 
  -4   0   6      624.39      572.43      9.51 o 
  -3   0   6     2514.08     2496.50     35.14 o 
  -2   0   6     1571.59     1531.08     21.89 o 
  -1   0   6     4001.94     3762.10     59.25 o 
   0   0   6     1050.12     1021.22     21.36 o 
   1   0   6     2303.94     2327.82     32.93 o 
   2   0   6      453.27      429.32      7.60 o 
   3   0   6     1416.96     1390.37     21.20 o 
   4   0   6      108.42      103.85      5.64 o 
   5   0   6      803.37      777.04     16.31 o 
   6   0   6        0.74        1.20      1.82 o 
   7   0   6      217.29      241.11     14.99 o 
  -9   1   6      168.12      157.38      8.31 o 
  -8   1   6      236.07      229.69      6.24 o 
  -7   1   6      258.45      238.99      5.97 o 
  -6   1   6     1004.90      996.69     16.03 o 
  -5   1   6       13.36        8.02      1.11 o 
  -4   1   6     1884.08     1882.95     27.14 o 
  -3   1   6      260.48      342.37      5.99 o 
  -2   1   6     1473.95     1341.45     19.36 o 
  -1   1   6        0.73        2.32      0.66 o 
   0   1   6     2494.37     2487.10     67.89 o 
   1   1   6       22.03       20.27      2.40 o 
   2   1   6     3062.62     3145.26     44.48 o 
   3   1   6      230.06      264.47      5.72 o 
   4   1   6     1136.60     1132.69     21.41 o 
   5   1   6      396.15      403.87     12.94 o 
   6   1   6      263.70      236.15     10.12 o 
   7   1   6      141.03      164.66     12.69 o 
  -9   2   6      202.71      189.34      9.54 o 
  -8   2   6        0.57        0.33      1.75 o 
  -7   2   6      463.83      463.54      9.06 o 
  -6   2   6      146.50      159.68      4.19 o 
  -5   2   6      818.00      806.28     15.22 o 
  -4   2   6      527.77      660.42     10.63 o 
  -3   2   6     1407.84     1351.33     19.75 o 
  -2   2   6     1426.36     1635.72     26.16 o 
  -1   2   6     1341.12     1281.87     21.57 o 
   0   2   6     2048.69     2110.72     42.20 o 
   1   2   6      784.39      817.59     21.55 o 
   2   2   6     1062.95     1087.71     19.61 o 
   3   2   6      590.80      568.73     12.05 o 
   4   2   6      529.20      523.99     11.99 o 
   5   2   6      223.26      202.03     17.89 o 
   6   2   6      269.82      287.22     11.63 o 
  -9   3   6      109.15       85.30      6.28 o 
  -8   3   6      361.44      346.20     12.18 o 
  -7   3   6      164.97      152.46      6.95 o 
  -6   3   6      512.73      498.09     10.71 o 
  -5   3   6        7.29        7.13      1.00 o 
  -4   3   6      343.83      340.84      6.27 o 
  -3   3   6     1075.57     1116.73     16.68 o 
  -2   3   6      181.55      157.83      3.39 o 
  -1   3   6     2538.44     2551.82     44.27 o 
   0   3   6      394.17      378.55      9.79 o 
   1   3   6     2128.84     2073.57     42.32 o 
   2   3   6      212.04      217.25      6.03 o 
   3   3   6      910.85      929.93     18.19 o 
   4   3   6       36.01       31.06      2.85 o 
   5   3   6      284.85      283.11     11.11 o 
   6   3   6        8.54        5.62      2.71 o 
  -9   4   6      215.26      203.21      9.42 o 
  -8   4   6      242.43      220.77      9.20 o 
  -7   4   6      532.74      528.63     15.31 o 
  -6   4   6      476.70      449.03     12.90 o 
  -5   4   6      935.23      947.29     14.92 o 
  -4   4   6     1392.63     1404.31     23.93 o 
  -3   4   6      346.32      368.02      6.59 o 
  -2   4   6     3452.57     3415.51     87.20 o 
  -1   4   6      322.95      385.96      7.68 o 
   0   4   6     2476.47     2446.01     49.28 o 
   1   4   6      676.77      705.44     16.90 o 
   2   4   6      842.41      853.64     16.67 o 
   3   4   6      107.30      123.68      4.90 o 
   4   4   6      431.16      429.57     13.28 o 
   5   4   6       19.83       24.24      3.99 o 
   6   4   6      197.21      209.78     15.36 o 
  -9   5   6      122.02      138.29     10.45 o 
  -8   5   6      120.64      117.02      6.51 o 
  -7   5   6      313.62      292.80     10.22 o 
  -6   5   6      126.11      131.46     10.49 o 
  -5   5   6      818.68      787.81     15.34 o 
  -4   5   6        1.70        1.98      0.77 o 
  -3   5   6      964.07      960.33     14.85 o 
  -2   5   6      188.60      187.16      4.19 o 
  -1   5   6      712.90      697.72     16.25 o 
   0   5   6      365.69      365.07     10.21 o 
   1   5   6      580.91      572.99     22.30 o 
   2   5   6      501.49      487.07     11.17 o 
   3   5   6      320.50      321.76      9.00 o 
   4   5   6      282.77      279.19     11.54 o 
   5   5   6      136.80      132.01      7.93 o 
  -8   6   6       93.10       93.82      6.62 o 
  -7   6   6       68.47       72.77      8.42 o 
  -6   6   6       54.82       57.50      3.92 o 
  -5   6   6       13.64       11.28      1.63 o 
  -4   6   6       76.41       78.28      3.27 o 
  -3   6   6       20.09       22.66      3.44 o 
  -2   6   6      190.55      194.98      6.38 o 
  -1   6   6      321.46      316.71     11.78 o 
   0   6   6      101.50      122.94      6.27 o 
   1   6   6      516.90      504.53     13.88 o 
   2   6   6       27.00       32.06      2.82 o 
   3   6   6      355.57      325.94      9.28 o 
   4   6   6       15.84       17.64      3.60 o 
   5   6   6      204.08      204.92     15.36 o 
  -8   7   6        0.94        2.72      1.97 o 
  -7   7   6       49.64       47.96      4.21 o 
  -6   7   6       79.39       69.25      3.53 o 
  -5   7   6      103.74      104.62      4.29 o 
  -4   7   6      167.40      175.50      5.32 o 
  -3   7   6      319.71      326.61      9.82 o 
  -2   7   6      158.49      159.50      5.95 o 
  -1   7   6      446.79      483.88     13.02 o 
   0   7   6      340.71      333.89     14.00 o 
   1   7   6       74.74       79.34      4.81 o 
   2   7   6      420.06      390.09     13.25 o 
   3   7   6       24.27       24.31      3.02 o 
   4   7   6      178.79      159.50      8.82 o 
  -8   8   6       54.66       61.38      5.68 o 
  -7   8   6      225.90      226.27      8.94 o 
  -6   8   6        0.04        2.26      1.41 o 
  -5   8   6      121.19      129.17      4.82 o 
  -4   8   6       17.64        9.00      3.32 o 
  -3   8   6      188.23      218.06     11.78 o 
  -2   8   6       57.75       47.16      5.64 o 
  -1   8   6      244.00      247.13      8.63 o 
   0   8   6       97.26       83.69      4.91 o 
   1   8   6       90.36       88.03      5.37 o 
   2   8   6       46.20       38.27      3.46 o 
   3   8   6       30.79       39.95      4.84 o 
  -8   9   6       95.14      103.19      9.62 o 
  -7   9   6        0.34        5.10      2.18 o 
  -6   9   6      179.57      183.15      9.24 o 
  -5   9   6       79.56       68.91      5.01 o 
  -4   9   6       76.59       83.27      6.09 o 
  -3   9   6      170.19      151.85     10.17 o 
  -2   9   6        0.40        1.00      2.49 o 
  -1   9   6       80.93       69.88      7.36 o 
   0   9   6        1.69        1.68      1.92 o 
   1   9   6       73.26       71.16      5.83 o 
   2   9   6        0.13       -1.00      1.50 o 
  -6  10   6      244.30      224.86      8.85 o 
  -5  10   6       92.19      115.55      6.19 o 
  -4  10   6      352.23      343.81     17.01 o 
  -3  10   6       65.62       85.56      8.28 o 
  -2  10   6      163.97      146.04     10.49 o 
  -1  10   6       32.08       49.64      6.87 o 
   0  10   6        1.52        6.41      3.55 o 
   1  10   6       11.42       26.64      4.92 o 
   2  10   6       27.41       32.47      6.38 o 
  -6  11   6       59.80       84.81      8.62 o 
  -5  11   6      149.02      157.11     11.32 o 
  -4  11   6        1.65        7.01      3.92 o 
  -3  11   6      127.31      127.82     10.46 o 
  -2  11   6       10.90       18.95      5.12 o 
  -1  11   6       80.60       95.31      9.42 o 
   0  11   6        9.66        5.90      3.75 o 
   0 -13   7      422.91      419.77     21.66 o 
   2 -13   7      341.14      314.75     17.29 o 
   1 -12   7      377.82      364.79     17.58 o 
   2 -12   7       59.13       58.56      7.24 o 
   3 -12   7      551.82      519.94     24.55 o 
   4 -12   7      105.19       99.79     10.83 o 
  -1 -11   7      168.95      150.05      9.14 o 
   0 -11   7      197.76      188.08     10.75 o 
   1 -11   7      234.91      222.35     12.58 o 
   2 -11   7       58.91       57.56      7.10 o 
   3 -11   7      312.85      281.32     16.32 o 
   4 -11   7       47.37       57.12      8.45 o 
   5 -11   7      519.77      516.04     26.87 o 
  -4 -10   7       90.97      107.77      7.48 o 
  -3 -10   7       70.60       81.27      5.83 o 
  -2 -10   7      288.78      336.52     11.08 o 
  -1 -10   7       87.32       94.80      7.07 o 
   0 -10   7      576.55      505.55     19.91 o 
   1 -10   7      156.10      188.68     11.35 o 
   2 -10   7      768.98      754.30     29.39 o 
   3 -10   7      102.13      112.19      9.60 o 
   4 -10   7      531.96      545.88     26.07 o 
   5 -10   7       11.72       18.89      5.58 o 
  -3  -9   7      568.00      591.10     16.65 o 
  -2  -9   7       75.97       95.97      5.27 o 
  -1  -9   7     1058.41     1087.13     24.93 o 
   0  -9   7       26.10       28.26      4.01 o 
   1  -9   7      997.04      953.38     33.37 o 
   2  -9   7      312.39      297.54     15.20 o 
   3  -9   7      698.12      714.17     29.30 o 
   4  -9   7      236.45      207.54     14.10 o 
   5  -9   7      592.16      621.63     29.36 o 
   6  -9   7       87.41       80.62     10.54 o 
  -5  -8   7       17.87       20.55      5.38 o 
  -4  -8   7      540.21      559.09     23.63 o 
  -3  -8   7        7.75        8.74      1.90 o 
  -2  -8   7      855.28      906.15     22.47 o 
  -1  -8   7      203.43      208.28      8.77 o 
   0  -8   7     1188.29     1151.48     25.47 o 
   1  -8   7      823.65      756.76     27.04 o 
   2  -8   7      968.45      926.81     33.60 o 
   3  -8   7     1298.31     1231.14     43.69 o 
   4  -8   7      408.34      398.70     20.43 o 
   5  -8   7      810.14      744.68     32.42 o 
   6  -8   7      197.22      206.10     15.50 o 
  -6  -7   7       73.40       85.22      9.36 o 
  -5  -7   7      193.87      218.60     13.47 o 
  -4  -7   7      163.16      152.78     10.09 o 
  -3  -7   7      104.90      108.72      4.42 o 
  -2  -7   7      616.64      643.63     12.92 o 
  -1  -7   7       23.00       21.74      1.93 o 
   0  -7   7     2071.93     1969.42     55.32 o 
   1  -7   7      482.08      425.05     10.98 o 
   2  -7   7     3096.62     3125.76     95.07 o 
   3  -7   7      366.27      325.49     16.33 o 
   4  -7   7     2514.64     2433.11     78.72 o 
   5  -7   7       54.93       49.94      7.42 o 
   6  -7   7     1273.94     1275.33     48.50 o 
   7  -7   7        2.94        4.32      4.09 o 
  -7  -6   7      213.12      237.08     15.99 o 
  -6  -6   7      573.99      546.00     24.35 o 
  -5  -6   7      659.43      619.46     25.06 o 
  -4  -6   7     1108.36     1163.90     38.56 o 
  -3  -6   7      677.90      690.01     13.85 o 
  -2  -6   7     1661.76     1751.79     29.35 o 
  -1  -6   7      153.41      155.17     14.65 o 
   0  -6   7     1741.51     1631.16     46.22 o 
   1  -6   7      160.72      171.24      5.67 o 
   2  -6   7      209.33      235.82     16.09 o 
   3  -6   7      566.58      523.25     21.88 o 
   4  -6   7      308.43      324.01     16.87 o 
   5  -6   7      515.54      529.95     24.15 o 
   6  -6   7      505.93      508.80     24.63 o 
   7  -6   7      269.52      267.64     17.43 o 
  -7  -5   7       19.46       23.53      5.84 o 
  -6  -5   7      607.08      620.19     25.77 o 
  -5  -5   7        7.76        8.02      3.06 o 
  -4  -5   7     1060.29     1159.97     37.70 o 
  -3  -5   7        0.39        1.72      0.98 o 
  -2  -5   7     1742.09     1699.58     81.47 o 
  -1  -5   7      261.03      257.56      6.87 o 
   0  -5   7     2376.34     2409.49     48.13 o 
   1  -5   7     1130.25     1139.66     20.32 o 
   2  -5   7     2003.61     2086.22     50.44 o 
   3  -5   7     1251.17     1225.17     19.07 o 
   4  -5   7     1147.39     1157.27     28.18 o 
   5  -5   7      986.99     1023.46     42.26 o 
   6  -5   7      340.04      378.15     19.62 o 
   7  -5   7      514.67      565.14     26.87 o 
  -8  -4   7        2.23        3.54      3.19 o 
  -7  -4   7      268.88      276.14     10.50 o 
  -6  -4   7       51.43       51.40      4.21 o 
  -5  -4   7      865.93      906.69     22.00 o 
  -4  -4   7      416.63      419.97      9.49 o 
  -3  -4   7     1464.18     1494.80     25.35 o 
  -2  -4   7      855.74      905.49     15.85 o 
  -1  -4   7     1504.95     1540.09     25.56 o 
   0  -4   7     1087.01     1095.63     23.22 o 
   1  -4   7     1216.43     1214.04     21.32 o 
   2  -4   7     2075.57     2129.84     30.85 o 
   3  -4   7      430.67      456.39      8.45 o 
   4  -4   7     1949.12     1948.82     29.39 o 
   5  -4   7       80.65       80.04      4.92 o 
   6  -4   7      891.71      956.97     25.25 o 
   7  -4   7       12.36       13.40      4.87 o 
  -8  -3   7      103.04      112.89      4.83 o 
  -7  -3   7      137.01      141.61      7.00 o 
  -6  -3   7      246.53      249.76      9.02 o 
  -5  -3   7      295.04      297.62      6.67 o 
  -4  -3   7      453.30      459.79      9.81 o 
  -3  -3   7     1082.00     1112.61     19.22 o 
  -2  -3   7      190.01      150.69      5.85 o 
  -1  -3   7     2545.52     2482.70     39.92 o 
   0  -3   7      145.05      178.12      5.47 o 
   1  -3   7     1435.08     1389.67     24.01 o 
   2  -3   7      232.10      229.88      4.78 o 
   3  -3   7      497.89      500.76     10.38 o 
   4  -3   7       18.49       21.62      1.81 o 
   5  -3   7      518.67      535.10     10.62 o 
   6  -3   7       17.93       22.44      3.45 o 
  -8  -2   7      204.67      200.53      8.61 o 
  -7  -2   7      405.21      376.96      8.59 o 
  -6  -2   7      521.01      503.22      9.87 o 
  -5  -2   7      724.75      756.35     12.88 o 
  -4  -2   7      890.59      881.45     14.04 o 
  -3  -2   7      194.90      232.48      4.17 o 
  -2  -2   7      259.10      206.64      4.63 o 
  -1  -2   7      192.93      182.70     15.79 o 
   0  -2   7       46.92       31.13      2.08 o 
   1  -2   7      928.12      952.26     18.45 o 
   2  -2   7      642.95      625.50     10.36 o 
   3  -2   7      979.32     1031.91     16.44 o 
   4  -2   7      856.46      849.67     15.17 o 
   5  -2   7      411.22      439.35      9.30 o 
   6  -2   7      406.36      413.85     21.18 o 
  -9  -1   7      313.97      318.51     11.65 o 
  -8  -1   7      145.74      134.09      4.90 o 
  -7  -1   7      763.26      745.27     13.60 o 
  -6  -1   7      398.39      390.56      9.80 o 
  -5  -1   7     1287.36     1293.06     19.86 o 
  -4  -1   7      620.65      623.01     10.39 o 
  -3  -1   7     2501.46     2495.14     35.25 o 
  -2  -1   7     1238.90     1230.77     32.59 o 
  -1  -1   7     2930.39     2959.65     57.87 o 
   0  -1   7     2173.96     2225.87     47.85 o 
   1  -1   7      796.18      795.99     12.34 o 
   2  -1   7     1191.00     1218.24     18.53 o 
   3  -1   7      162.55      141.45      3.90 o 
   4  -1   7      461.79      468.70      9.19 o 
   5  -1   7       87.59       86.83      4.21 o 
   6  -1   7      211.31      231.57     13.73 o 
  -8   0   7      221.83      207.33      6.02 o 
  -7   0   7      316.77      307.31      7.14 o 
  -6   0   7      682.62      619.90     11.12 o 
  -5   0   7      387.70      383.83     12.38 o 
  -4   0   7     1045.19      965.52     14.82 o 
  -3   0   7      215.55      207.47      4.41 o 
  -2   0   7      711.96      673.43     23.38 o 
  -1   0   7      410.62      377.78     13.55 o 
   0   0   7      283.22      259.34      7.17 o 
   1   0   7     2103.61     2066.81     29.61 o 
   2   0   7        5.21       13.27      2.28 o 
   3   0   7     1811.02     1818.24     27.23 o 
   4   0   7      170.99      183.00      6.76 o 
   5   0   7      415.53      409.19     13.47 o 
   6   0   7      114.89      115.74      6.81 o 
   7   0   7       48.82       45.58      7.10 o 
  -9   1   7       63.82       65.86      8.05 o 
  -8   1   7      399.17      404.07      8.90 o 
  -7   1   7       29.90       38.66     10.00 o 
  -6   1   7      772.19      743.48     12.62 o 
  -5   1   7        9.79        6.34      1.23 o 
  -4   1   7     1109.22     1055.71     16.06 o 
  -3   1   7       31.27       42.28      1.79 o 
  -2   1   7     2572.44     2494.65     35.03 o 
  -1   1   7      194.86      199.31      8.78 o 
   0   1   7     3411.86     3253.08     63.83 o 
   1   1   7     1591.56     1703.45     30.86 o 
   2   1   7     1530.53     1445.08     22.89 o 
   3   1   7      986.92     1029.59     19.36 o 
   4   1   7      580.18      580.59     23.37 o 
   5   1   7      150.26      151.71      7.40 o 
   6   1   7      180.39      167.74     10.92 o 
   7   1   7        0.86        7.04      4.21 o 
  -9   2   7      196.72      200.71      9.38 o 
  -8   2   7       63.50       57.25      5.98 o 
  -7   2   7      754.84      755.29     15.57 o 
  -6   2   7      157.88      153.48      6.56 o 
  -5   2   7     1801.21     1659.53     28.56 o 
  -4   2   7      638.47      622.56     10.19 o 
  -3   2   7     1617.06     1522.98     22.21 o 
  -2   2   7      942.34      976.12     14.60 o 
  -1   2   7      704.97      639.08     14.53 o 
   0   2   7      325.16      346.22      9.23 o 
   1   2   7      679.59      624.43     10.24 o 
   2   2   7      388.14      416.20      9.31 o 
   3   2   7      304.52      282.09      7.54 o 
   4   2   7      440.80      446.09     15.98 o 
   5   2   7       46.43       43.51      4.65 o 
   6   2   7      180.45      176.62      9.03 o 
  -9   3   7        0.58       -0.38      2.01 o 
  -8   3   7      199.35      200.95      8.70 o 
  -7   3   7      176.32      173.06      7.42 o 
  -6   3   7      467.55      449.72      9.97 o 
  -5   3   7      701.15      713.92     11.73 o 
  -4   3   7      702.93      651.17     10.68 o 
  -3   3   7      786.04      792.76     12.40 o 
  -2   3   7      426.11      425.69      7.27 o 
  -1   3   7      509.78      555.53     28.02 o 
   0   3   7       13.57       17.34      1.99 o 
   1   3   7      373.80      387.66     12.16 o 
   2   3   7        0.51        1.74      1.65 o 
   3   3   7      439.84      427.37     10.30 o 
   4   3   7        1.08        3.34      1.61 o 
   5   3   7      385.68      367.43     13.31 o 
   6   3   7        0.27        2.51      2.50 o 
  -9   4   7      167.33      160.44     11.37 o 
  -8   4   7      259.08      255.63     11.93 o 
  -7   4   7      188.98      185.70      7.69 o 
  -6   4   7      872.90      843.22     20.76 o 
  -5   4   7       15.46       15.42      1.36 o 
  -4   4   7     2092.26     2137.86     30.90 o 
  -3   4   7      241.47      284.35      5.52 o 
  -2   4   7     1876.11     1919.83     27.72 o 
  -1   4   7      252.98      251.67      7.52 o 
   0   4   7     1094.77     1092.83     32.49 o 
   1   4   7       32.17       29.82      2.84 o 
   2   4   7      814.52      817.01     16.33 o 
   3   4   7       77.88       82.54      5.53 o 
   4   4   7      346.80      367.39     15.66 o 
   5   4   7      148.20      135.32      7.86 o 
  -8   5   7        3.08        0.74      1.71 o 
  -7   5   7      480.17      457.95     13.78 o 
  -6   5   7       25.43       23.07      2.79 o 
  -5   5   7      829.31      821.76     15.97 o 
  -4   5   7       27.00       31.52      2.68 o 
  -3   5   7     1365.53     1409.29     21.07 o 
  -2   5   7      183.13      168.81      4.46 o 
  -1   5   7     1252.08     1237.22     37.27 o 
   0   5   7      597.83      576.03     14.68 o 
   1   5   7      332.46      320.41      9.97 o 
   2   5   7      270.13      255.64      7.43 o 
   3   5   7       47.01       48.27      3.58 o 
   4   5   7       22.15       22.99      3.84 o 
   5   5   7        8.15        8.55      3.08 o 
  -8   6   7      116.16      130.30      6.79 o 
  -7   6   7       13.35       12.02      2.50 o 
  -6   6   7      309.34      314.33     13.95 o 
  -5   6   7       64.72       62.36      3.30 o 
  -4   6   7      541.18      568.98     11.82 o 
  -3   6   7      457.08      428.11     10.06 o 
  -2   6   7      253.08      292.81     12.68 o 
  -1   6   7      785.46      745.52     17.96 o 
   0   6   7       27.15       43.23      3.43 o 
   1   6   7      675.15      647.12     17.06 o 
   2   6   7        0.92        1.14      1.42 o 
   3   6   7      388.69      367.54     10.33 o 
   4   6   7        0.38        0.65      2.34 o 
  -8   7   7       96.57       93.21      5.79 o 
  -7   7   7      190.00      200.92     13.93 o 
  -6   7   7      179.73      159.94      5.44 o 
  -5   7   7      339.40      349.65      9.15 o 
  -4   7   7      279.04      280.60      7.28 o 
  -3   7   7      263.19      305.25      9.56 o 
  -2   7   7      703.13      692.30     35.03 o 
  -1   7   7        2.11        7.49      1.98 o 
   0   7   7      810.85      760.65     19.25 o 
   1   7   7       84.93       74.36      5.06 o 
   2   7   7      342.56      340.53     11.96 o 
   3   7   7       39.56       38.09      3.67 o 
   4   7   7      105.45       88.24     10.08 o 
  -8   8   7        9.82        7.83      2.51 o 
  -7   8   7      278.29      258.76     11.84 o 
  -6   8   7       20.95       14.95      2.69 o 
  -5   8   7      456.23      453.09     17.48 o 
  -4   8   7       10.36        5.28      1.94 o 
  -3   8   7      283.78      284.44     14.14 o 
  -2   8   7        0.27        5.87      3.06 o 
  -1   8   7       98.51      106.33      8.92 o 
   0   8   7        2.42        4.44      3.49 o 
   1   8   7       96.99      105.64      6.12 o 
   2   8   7       10.56        6.85      2.06 o 
   3   8   7       77.68       77.02      6.44 o 
  -8   9   7       92.82       97.09      9.28 o 
  -7   9   7       58.79       57.01      4.69 o 
  -6   9   7       53.69       62.29      4.60 o 
  -5   9   7       50.02       47.92      4.10 o 
  -4   9   7       13.16       26.71      4.95 o 
  -3   9   7       14.20        8.73      3.61 o 
  -2   9   7       37.50       53.08      6.64 o 
  -1   9   7       79.45       97.60      8.39 o 
   0   9   7       47.83       52.16      4.88 o 
   1   9   7      240.48      248.77     13.49 o 
   2   9   7       13.69       19.29      2.93 o 
  -6  10   7      108.97       98.76      5.84 o 
  -5  10   7       98.14      128.41      6.61 o 
  -4  10   7       21.29       15.89      4.64 o 
  -3  10   7       41.47       83.35      8.42 o 
  -2  10   7       21.15       28.60      5.47 o 
  -1  10   7        4.88       13.25      4.24 o 
   0  10   7       40.59       41.37      6.70 o 
   1  10   7        0.88        0.23      2.17 o 
  -6  11   7        0.35        3.06      3.55 o 
  -5  11   7      280.75      287.75     16.11 o 
  -4  11   7        0.05        3.81      3.64 o 
  -3  11   7      258.05      290.76     16.51 o 
  -2  11   7        0.05        2.15      3.15 o 
  -1  11   7      106.58      120.84     10.54 o 
   1 -13   8        5.83       13.05      4.18 o 
   0 -12   8       55.40       55.32      6.64 o 
   1 -12   8      594.67      582.03     24.64 o 
   2 -12   8       96.45       82.57      8.56 o 
   3 -12   8      673.77      703.15     30.63 o 
  -1 -11   8      192.74      182.45     10.46 o 
   0 -11   8       15.19       12.28      3.35 o 
   1 -11   8      471.21      455.03     20.38 o 
   2 -11   8       36.01       38.08      6.07 o 
   3 -11   8      828.77      846.32     34.63 o 
   4 -11   8       57.18       67.89      9.25 o 
  -4 -10   8       69.73       78.37      6.45 o 
  -3 -10   8      201.85      257.60     10.20 o 
  -2 -10   8      193.40      181.30     18.43 o 
  -1 -10   8       97.25      112.88      7.82 o 
   0 -10   8      327.85      287.68     13.71 o 
   1 -10   8        8.58        8.47      3.12 o 
   2 -10   8      302.13      288.15     15.40 o 
   3 -10   8      100.21      112.93     10.02 o 
   4 -10   8      340.48      360.00     20.45 o 
   5 -10   8       70.96       67.70      9.79 o 
  -4  -9   8       14.86       17.89      4.62 o 
  -3  -9   8      506.92      557.76     16.44 o 
  -2  -9   8       66.70       63.85      4.44 o 
  -1  -9   8      783.82      818.58     27.44 o 
   0  -9   8      264.21      241.12     12.07 o 
   1  -9   8     1011.78      965.51     34.06 o 
   2  -9   8      179.01      164.47     10.95 o 
   3  -9   8     1037.54     1002.51     38.17 o 
   4  -9   8       92.45       80.25      9.34 o 
   5  -9   8      590.78      638.87     30.65 o 
   6  -9   8       66.84       59.07      9.59 o 
  -5  -8   8       12.60       15.00      4.48 o 
  -4  -8   8      475.46      515.79     17.88 o 
  -3  -8   8       36.05       38.00      7.09 o 
  -2  -8   8      876.81      911.10     21.26 o 
  -1  -8   8      267.93      255.14     11.44 o 
   0  -8   8      859.72      831.78     19.53 o 
   1  -8   8      903.28      800.74     28.75 o 
   2  -8   8      376.88      348.91     16.90 o 
   3  -8   8      985.80      934.74     35.72 o 
   4  -8   8      183.03      191.06     13.64 o 
   5  -8   8      657.83      679.18     31.15 o 
   6  -8   8       96.19       93.08     11.00 o 
  -6  -7   8      105.12      112.71      7.93 o 
  -5  -7   8        1.65        9.50      2.84 o 
  -4  -7   8      405.08      417.69     13.01 o 
  -3  -7   8       54.61       54.14      4.10 o 
  -2  -7   8     1273.67     1254.69     27.13 o 
  -1  -7   8       94.13       84.42      5.79 o 
   0  -7   8     2485.92     2318.52     64.69 o 
   1  -7   8        6.01        4.98      2.81 o 
   2  -7   8     2862.44     2705.77     84.07 o 
   3  -7   8        0.79        4.75      3.06 o 
   4  -7   8     1622.49     1540.57     54.11 o 
   5  -7   8       16.52       21.44      5.58 o 
   6  -7   8      474.07      490.27     25.31 o 
  -6  -6   8      498.79      507.52     13.01 o 
  -5  -6   8       11.35       12.93      2.55 o 
  -4  -6   8      505.67      526.45     11.96 o 
  -3  -6   8        5.46        9.45      1.61 o 
  -2  -6   8      194.19      202.09      6.89 o 
  -1  -6   8      164.55      195.59      9.06 o 
   0  -6   8      170.76      151.84      7.19 o 
   1  -6   8     1158.83     1166.51     25.53 o 
   2  -6   8     1165.26     1116.52     20.85 o 
   3  -6   8     1246.18     1260.94     71.33 o 
   4  -6   8      689.77      666.36     27.95 o 
   5  -6   8      658.57      659.11     28.71 o 
   6  -6   8      163.99      177.90     13.47 o 
   7  -6   8      219.61      213.25     15.73 o 
  -7  -5   8        0.14        3.90      1.97 o 
  -6  -5   8     1256.94     1269.88     24.62 o 
  -5  -5   8       26.09       27.62      2.74 o 
  -4  -5   8     2304.94     2347.90     39.39 o 
  -3  -5   8      307.13      293.32      7.16 o 
  -2  -5   8     2250.17     2349.60     47.16 o 
  -1  -5   8      640.58      587.18     19.49 o 
   0  -5   8     1271.26     1291.61     27.46 o 
   1  -5   8      713.89      690.43     13.51 o 
   2  -5   8      690.91      728.87     14.51 o 
   3  -5   8     1109.60     1099.32     20.84 o 
   4  -5   8      192.33      174.95      7.83 o 
   5  -5   8      919.43      931.33     24.71 o 
   6  -5   8       24.26       26.97      5.98 o 
   7  -5   8      366.78      406.64     22.00 o 
  -8  -4   8       25.92       33.33      4.39 o 
  -7  -4   8      608.35      633.71     12.82 o 
  -6  -4   8      139.58      141.93      4.79 o 
  -5  -4   8      994.81      996.68     19.18 o 
  -4  -4   8      366.83      384.81      8.91 o 
  -3  -4   8      836.82      819.93     15.13 o 
  -2  -4   8      949.33      971.95     17.12 o 
  -1  -4   8      356.27      326.31      8.77 o 
   0  -4   8     2218.46     2283.30     45.95 o 
   1  -4   8       71.87       71.87      4.84 o 
   2  -4   8     2258.18     2377.42     97.15 o 
   3  -4   8       24.71       31.98      3.07 o 
   4  -4   8     1351.55     1341.59     25.21 o 
   5  -4   8        0.15        0.82      1.71 o 
   6  -4   8      642.70      687.49     42.11 o 
  -8  -3   8       66.83       65.78      3.89 o 
  -7  -3   8      182.46      183.14      5.73 o 
  -6  -3   8      165.44      166.11      5.05 o 
  -5  -3   8      925.82      959.47     16.68 o 
  -4  -3   8      100.40       86.54      3.42 o 
  -3  -3   8     2031.16     2035.48     33.68 o 
  -2  -3   8       12.13       21.35      2.69 o 
  -1  -3   8     1362.20     1372.94     28.58 o 
   0  -3   8       30.12       29.74      3.55 o 
   1  -3   8      943.92      947.00     17.36 o 
   2  -3   8       13.90       18.28      1.79 o 
   3  -3   8     1378.01     1355.30     24.67 o 
   4  -3   8      158.08      169.86      8.80 o 
   5  -3   8      810.26      840.04     17.76 o 
   6  -3   8      209.53      239.19     14.10 o 
  -8  -2   8      125.40      119.28      4.76 o 
  -7  -2   8       87.43       80.16      3.68 o 
  -6  -2   8      326.34      295.30      7.93 o 
  -5  -2   8       25.68       28.32      2.26 o 
  -4  -2   8      814.59      798.39     13.00 o 
  -3  -2   8        0.98        7.05      0.97 o 
  -2  -2   8     2652.66     2624.57     42.26 o 
  -1  -2   8      155.59      182.70      5.69 o 
   0  -2   8     4170.84     4003.98     78.00 o 
   1  -2   8      602.72      637.20     12.40 o 
   2  -2   8     1673.97     1737.69     25.73 o 
   3  -2   8      434.52      431.64      8.33 o 
   4  -2   8      356.66      369.57      9.34 o 
   5  -2   8      299.88      317.27      8.99 o 
  -8  -1   8       60.92       63.37      3.52 o 
  -7  -1   8      583.33      583.88     11.33 o 
  -6  -1   8       37.06       40.79      2.80 o 
  -5  -1   8     1500.40     1463.76     22.20 o 
  -4  -1   8       98.17      105.74      3.59 o 
  -3  -1   8     2323.42     2233.06     31.85 o 
  -2  -1   8      487.53      520.64     30.42 o 
  -1  -1   8      935.55      890.41     19.31 o 
   0  -1   8      700.85      743.92     16.75 o 
   1  -1   8      185.09      189.32      4.06 o 
   2  -1   8      662.09      700.83     27.67 o 
   3  -1   8       75.07       76.56      2.89 o 
   4  -1   8      441.28      471.98      9.43 o 
   5  -1   8       38.58       35.78      3.95 o 
   6  -1   8      210.98      238.59     14.56 o 
  -8   0   8      100.19       93.56      3.99 o 
  -7   0   8      165.29      166.04      4.93 o 
  -6   0   8      106.63      105.42      3.56 o 
  -5   0   8      453.70      431.23      9.50 o 
  -4   0   8      190.91      183.38      4.39 o 
  -3   0   8     1668.60     1651.37     23.96 o 
  -2   0   8      412.27      397.81      7.69 o 
  -1   0   8     4050.35     3854.20     75.05 o 
   0   0   8       31.55       30.05      2.93 o 
   1   0   8     2349.07     2365.36     34.33 o 
   2   0   8      119.94      134.80      3.62 o 
   3   0   8      406.05      397.49      9.42 o 
   4   0   8      164.01      162.43      6.35 o 
   5   0   8      140.20      131.60      5.49 o 
   6   0   8      195.42      189.13     13.27 o 
  -9   1   8        2.00        5.75      3.46 o 
  -8   1   8      490.47      488.33     14.42 o 
  -7   1   8        0.16        1.37      1.25 o 
  -6   1   8     1268.01     1213.53     22.34 o 
  -5   1   8       16.55       17.34      1.73 o 
  -4   1   8     2587.40     2594.44     42.52 o 
  -3   1   8      187.83      216.71      4.43 o 
  -2   1   8     2812.24     2697.93     37.91 o 
  -1   1   8      200.57      212.14      6.44 o 
   0   1   8     1629.18     1575.41     32.77 o 
   1   1   8        1.07        4.05      0.98 o 
   2   1   8      732.96      711.23     13.97 o 
   3   1   8       30.37       31.07      2.52 o 
   4   1   8       70.81       73.83      4.02 o 
   5   1   8       10.68       14.79      2.50 o 
   6   1   8       29.23       34.10      6.58 o 
  -9   2   8      309.68      331.31     17.52 o 
  -8   2   8       57.52       51.32      5.21 o 
  -7   2   8      600.50      577.03     12.71 o 
  -6   2   8      277.32      265.17      6.97 o 
  -5   2   8      459.82      449.97      9.61 o 
  -4   2   8      298.84      293.50      5.75 o 
  -3   2   8      404.72      412.05      7.21 o 
  -2   2   8       64.12       54.41      1.90 o 
  -1   2   8     1016.54      978.51     21.35 o 
   0   2   8      336.57      313.92     11.28 o 
   1   2   8      640.27      646.71     12.69 o 
   2   2   8      657.19      694.46     19.23 o 
   3   2   8      108.11      112.66      4.58 o 
   4   2   8      304.22      298.00      8.65 o 
   5   2   8       14.26       12.84      3.36 o 
   6   2   8       75.19       82.74      6.58 o 
  -9   3   8       83.97       93.56      8.68 o 
  -8   3   8       87.15       83.19     11.14 o 
  -7   3   8      299.24      282.78      9.90 o 
  -6   3   8      196.33      185.65      5.49 o 
  -5   3   8      744.02      742.95     12.26 o 
  -4   3   8      177.74      193.12      4.36 o 
  -3   3   8     1443.60     1401.65     21.44 o 
  -2   3   8       94.11      100.60      2.78 o 
  -1   3   8     1586.50     1496.99     31.39 o 
   0   3   8      216.72      199.25      6.77 o 
   1   3   8     1302.77     1217.13     27.08 o 
   2   3   8      155.83      145.21      5.03 o 
   3   3   8      688.98      699.66     15.02 o 
   4   3   8        4.92       12.25      2.23 o 
   5   3   8      149.74      149.78      8.12 o 
   6   3   8        6.43       10.73      4.81 o 
  -9   4   8        4.81        4.81      3.29 o 
  -8   4   8      443.20      432.32     13.84 o 
  -7   4   8        0.07        3.15      1.80 o 
  -6   4   8     1369.08     1349.66     46.22 o 
  -5   4   8        0.96        3.05      1.25 o 
  -4   4   8     2083.31     2020.15     29.44 o 
  -3   4   8       12.06       12.87      1.27 o 
  -2   4   8     1821.10     1777.31     30.01 o 
  -1   4   8        1.67        3.83      2.60 o 
   0   4   8      935.32      879.12     20.44 o 
   1   4   8      114.55      119.91      5.59 o 
   2   4   8      208.93      206.50      8.46 o 
   3   4   8      200.25      179.93      6.41 o 
   4   4   8       28.92       31.93      3.34 o 
   5   4   8      124.26      125.58     10.27 o 
  -8   5   8       19.09       12.02      4.80 o 
  -7   5   8      311.61      298.88     14.48 o 
  -6   5   8       51.40       48.73      3.69 o 
  -5   5   8      862.75      834.83     16.21 o 
  -4   5   8      373.40      363.57      7.01 o 
  -3   5   8      849.48      846.21     16.73 o 
  -2   5   8      707.16      692.60     16.50 o 
  -1   5   8      122.93      134.99      5.52 o 
   0   5   8      115.79      130.30      5.72 o 
   1   5   8        3.68        8.07      2.08 o 
   2   5   8        1.22       -0.06      1.26 o 
   3   5   8        0.30        3.33      1.71 o 
   4   5   8        2.84       10.52      3.08 o 
  -8   6   8       38.48       43.11      5.15 o 
  -7   6   8      276.51      258.76      9.41 o 
  -6   6   8       75.80       94.96      5.30 o 
  -5   6   8      892.23      853.22     18.86 o 
  -4   6   8      101.97      120.01      4.26 o 
  -3   6   8     1260.12     1132.92     20.40 o 
  -2   6   8      166.24      165.75      8.93 o 
  -1   6   8     1048.30      957.48     22.29 o 
   0   6   8      161.32      160.64      6.74 o 
   1   6   8      462.36      426.00     12.88 o 
   2   6   8       73.26       70.89      4.12 o 
   3   6   8       99.50       99.67      5.18 o 
   4   6   8       15.64       22.16      5.58 o 
  -8   7   8      141.89      137.08     10.63 o 
  -7   7   8       22.58       30.12      3.59 o 
  -6   7   8      363.83      345.77      8.90 o 
  -5   7   8       12.07       17.60      2.50 o 
  -4   7   8      926.98      938.45     35.12 o 
  -3   7   8        0.10        3.43      2.66 o 
  -2   7   8     1036.77     1017.52     23.48 o 
  -1   7   8        1.40        3.35      2.13 o 
   0   7   8      426.69      449.76     21.47 o 
   1   7   8        0.12       -1.58      1.69 o 
   2   7   8       94.81       96.04      4.96 o 
   3   7   8        5.60        4.68      2.86 o 
  -8   8   8        6.43        6.96      3.66 o 
  -7   8   8      140.61      156.27      7.17 o 
  -6   8   8       19.81       16.24      2.25 o 
  -5   8   8       92.01      108.20      8.43 o 
  -4   8   8       16.65       10.50      2.47 o 
  -3   8   8      181.23      191.12     11.38 o 
  -2   8   8       44.21       28.92      5.07 o 
  -1   8   8      390.98      408.33     21.11 o 
   0   8   8      167.92      155.74     12.38 o 
   1   8   8      201.33      225.15      9.43 o 
   2   8   8      145.92      131.57      5.96 o 
  -7   9   8       59.95       47.73      5.98 o 
  -6   9   8       32.49       42.58      4.22 o 
  -5   9   8      214.79      204.75      8.24 o 
  -4   9   8      156.89      161.51     10.74 o 
  -3   9   8      550.01      558.85     23.44 o 
  -2   9   8      214.25      214.22     12.98 o 
  -1   9   8      598.50      599.44     25.36 o 
   0   9   8      123.96      151.02      7.61 o 
   1   9   8      293.09      288.30     11.30 o 
   2   9   8       43.99       56.72      7.79 o 
  -6  10   8        3.97        5.60      2.43 o 
  -5  10   8        0.27        2.23      3.21 o 
  -4  10   8        0.47        2.00      3.21 o 
  -3  10   8       16.61        5.93      3.64 o 
  -2  10   8        1.54        0.17      2.72 o 
  -1  10   8       11.45        5.18      3.49 o 
   0  10   8       23.79       25.34      5.53 o 
   1  10   8       10.29       13.83      5.10 o 
  -5  11   8      124.29      134.08     10.74 o 
  -4  11   8        2.81        0.57      3.46 o 
  -3  11   8       50.76       69.15      8.56 o 
   0 -12   9        0.28        2.92      2.89 o 
   1 -12   9      493.95      483.47     22.07 o 
   2 -12   9       21.45       21.99      5.35 o 
  -2 -11   9       30.56       26.31      4.67 o 
  -1 -11   9      470.97      448.81     19.23 o 
   0 -11   9      105.31      104.40      7.99 o 
   1 -11   9      667.79      664.05     27.15 o 
   2 -11   9      147.10      148.94     11.14 o 
   3 -11   9      585.68      582.05     27.08 o 
   4 -11   9       75.18       87.05     10.54 o 
  -4 -10   9      141.51      153.28      9.95 o 
  -3 -10   9       15.40       18.06      6.37 o 
  -2 -10   9      305.49      297.16     14.65 o 
  -1 -10   9       10.71       12.19      3.38 o 
   0 -10   9      390.27      329.32     15.29 o 
   1 -10   9        5.43        6.81      2.95 o 
   2 -10   9      608.17      557.86     24.36 o 
   3 -10   9        3.21        6.01      3.58 o 
   4 -10   9      772.31      747.66     33.43 o 
  -4  -9   9        0.06        8.50      2.81 o 
  -3  -9   9      834.20      892.45     22.41 o 
  -2  -9   9        1.84        5.98      3.03 o 
  -1  -9   9     1077.52     1063.55     34.12 o 
   0  -9   9        1.16       11.88      3.06 o 
   1  -9   9      717.92      655.06     25.39 o 
   2  -9   9       30.05       36.10      5.61 o 
   3  -9   9      228.75      240.06     14.88 o 
   4  -9   9      126.61      107.74     11.17 o 
   5  -9   9       79.85       88.46     10.97 o 
  -5  -8   9       16.96       21.58      4.28 o 
  -4  -8   9      504.65      550.62     26.97 o 
  -3  -8   9      260.01      281.93      9.88 o 
  -2  -8   9      688.14      708.48     25.27 o 
  -1  -8   9     1073.46     1108.22     34.77 o 
   0  -8   9      435.12      397.44     11.13 o 
   1  -8   9     1433.87     1306.00     43.46 o 
   2  -8   9      231.69      237.40     13.62 o 
   3  -8   9     1068.13     1060.15     40.03 o 
   4  -8   9      102.22      102.80     10.45 o 
   5  -8   9      619.89      577.82     28.44 o 
   6  -8   9       22.08       20.81      6.56 o 
  -5  -7   9        2.15        6.10      2.43 o 
  -4  -7   9     1285.20     1257.13     28.98 o 
  -3  -7   9      112.34      116.91      5.77 o 
  -2  -7   9     2198.27     2225.06     64.70 o 
  -1  -7   9      429.93      424.19     16.08 o 
   0  -7   9     2317.91     2223.61     62.65 o 
   1  -7   9      126.63      129.80      5.23 o 
   2  -7   9     1083.90     1115.95     39.83 o 
   3  -7   9        6.34       12.34      4.15 o 
   4  -7   9      281.22      268.31     16.29 o 
   5  -7   9       27.26       28.26      6.53 o 
   6  -7   9      152.41      167.16     13.89 o 
  -6  -6   9        9.32        9.41      2.87 o 
  -5  -6   9       34.12       46.71      4.39 o 
  -4  -6   9       13.18       12.08      2.57 o 
  -3  -6   9      646.94      680.19     16.96 o 
  -2  -6   9      140.26      144.62      8.22 o 
  -1  -6   9     1751.79     1787.53     51.74 o 
   0  -6   9      146.27      154.55      7.51 o 
   1  -6   9     1555.21     1550.63     27.50 o 
   2  -6   9       49.34       53.95      3.08 o 
   3  -6   9      711.37      691.88     19.31 o 
   4  -6   9      112.14      116.47      9.97 o 
   5  -6   9      175.17      192.04     13.67 o 
   6  -6   9      215.12      207.18     15.02 o 
  -7  -5   9       23.32       33.57      4.58 o 
  -6  -5   9      657.63      644.39     18.08 o 
  -5  -5   9      218.76      211.18      8.34 o 
  -4  -5   9      504.59      491.77     13.59 o 
  -3  -5   9      357.44      354.55     14.90 o 
  -2  -5   9      513.13      555.55     19.71 o 
  -1  -5   9      482.79      509.33     15.17 o 
   0  -5   9      919.01      947.92     21.32 o 
   1  -5   9     1239.59     1282.29     25.23 o 
   2  -5   9      615.48      602.30     12.74 o 
   3  -5   9     1319.83     1238.04     23.37 o 
   4  -5   9      163.90      160.81     10.89 o 
   5  -5   9      581.62      590.62     30.84 o 
   6  -5   9       44.37       45.38      5.13 o 
  -7  -4   9      110.80      120.91      6.93 o 
  -6  -4   9      475.41      461.31     11.37 o 
  -5  -4   9      144.85      134.75      5.04 o 
  -4  -4   9     1528.94     1522.68     36.14 o 
  -3  -4   9      268.13      300.93     12.85 o 
  -2  -4   9     2544.02     2481.24     50.06 o 
  -1  -4   9      487.86      483.79     12.18 o 
   0  -4   9     1819.44     1858.43     38.31 o 
   1  -4   9      447.12      481.44     10.34 o 
   2  -4   9     1083.99     1109.86     26.96 o 
   3  -4   9       20.55       27.86      2.44 o 
   4  -4   9      697.03      684.26     15.05 o 
   5  -4   9      147.30      153.46      7.71 o 
   6  -4   9      312.73      311.54     12.25 o 
  -8  -3   9       43.42       54.01      5.02 o 
  -7  -3   9      548.26      549.73     11.33 o 
  -6  -3   9       31.03       30.33      2.41 o 
  -5  -3   9     1281.06     1249.10     19.83 o 
  -4  -3   9        0.19        0.36      2.09 o 
  -3  -3   9     1578.78     1560.25     41.36 o 
  -2  -3   9       19.37       21.26      2.06 o 
  -1  -3   9     1815.10     1733.38     35.75 o 
   0  -3   9      107.87      123.37      4.77 o 
   1  -3   9     1729.39     1735.65     30.08 o 
   2  -3   9      354.80      405.65     11.16 o 
   3  -3   9      560.59      564.26     12.41 o 
   4  -3   9      295.50      334.02     11.64 o 
   5  -3   9       62.51       75.05      4.42 o 
   6  -3   9      173.54      201.14     13.29 o 
  -8  -2   9      120.78      124.25      4.83 o 
  -7  -2   9        2.15        7.46      1.63 o 
  -6  -2   9      751.72      755.72     13.44 o 
  -5  -2   9       39.34       48.90      2.46 o 
  -4  -2   9     2862.95     2804.39     46.58 o 
  -3  -2   9      616.36      643.51     12.01 o 
  -2  -2   9     3636.74     3460.72     68.00 o 
  -1  -2   9     1463.48     1458.70     40.49 o 
   0  -2   9     1125.04     1160.11     36.64 o 
   1  -2   9      813.74      798.02     15.22 o 
   2  -2   9      291.90      297.95      8.84 o 
   3  -2   9      552.83      567.42     15.62 o 
   4  -2   9      128.44      114.76      4.82 o 
   5  -2   9      503.76      519.07     32.03 o 
  -8  -1   9       17.12       21.53      2.42 o 
  -7  -1   9      343.77      334.73      7.80 o 
  -6  -1   9      262.20      272.43      7.54 o 
  -5  -1   9      631.07      606.63     12.51 o 
  -4  -1   9     1201.44     1223.61     24.12 o 
  -3  -1   9      752.50      753.71     16.55 o 
  -2  -1   9     2044.18     2102.25     34.22 o 
  -1  -1   9      942.07      925.88     20.39 o 
   0  -1   9     1631.02     1685.36     34.96 o 
   1  -1   9      627.12      616.68     18.70 o 
   2  -1   9      670.84      693.94     15.33 o 
   3  -1   9      173.99      158.49      5.33 o 
   4  -1   9      244.20      248.26     19.70 o 
   5  -1   9       31.50       37.58      4.33 o 
   6  -1   9      152.38      174.79     12.78 o 
  -8   0   9       25.56       28.55      3.04 o 
  -7   0   9      324.00      330.06      8.87 o 
  -6   0   9      136.59      131.75      4.75 o 
  -5   0   9     1129.43     1120.75     20.54 o 
  -4   0   9      484.56      459.41      8.13 o 
  -3   0   9     2623.24     2544.01     36.18 o 
  -2   0   9      221.23      208.54      4.74 o 
  -1   0   9     2264.46     2173.89     43.89 o 
   0   0   9       42.10       51.99      2.11 o 
   1   0   9     1169.97     1225.31     18.66 o 
   2   0   9      389.72      413.11      7.92 o 
   3   0   9     1028.78      973.76     23.41 o 
   4   0   9      670.14      658.36     18.05 o 
   5   0   9      764.47      781.76     22.15 o 
   6   0   9      517.82      499.44     23.97 o 
  -9   1   9        0.02        1.98      3.15 o 
  -8   1   9      293.60      296.96      8.67 o 
  -7   1   9       36.16       32.50      2.77 o 
  -6   1   9      592.59      579.21     12.35 o 
  -5   1   9       85.07       92.04      3.54 o 
  -4   1   9      990.49      947.92     20.71 o 
  -3   1   9        6.14        6.00      1.84 o 
  -2   1   9     1632.95     1551.97     25.94 o 
  -1   1   9      203.72      179.99      6.04 o 
   0   1   9     1143.58     1205.55     26.21 o 
   1   1   9       10.86       10.72      2.07 o 
   2   1   9       16.47       17.91      1.97 o 
   3   1   9       46.28       53.03      3.50 o 
   4   1   9      161.91      174.19      7.89 o 
   5   1   9       79.89       92.20      6.35 o 
   6   1   9       80.92       62.06      8.65 o 
  -9   2   9       50.90       55.58      7.13 o 
  -8   2   9      118.59      106.36      6.15 o 
  -7   2   9       55.51       61.19      3.46 o 
  -6   2   9      289.55      283.92      7.32 o 
  -5   2   9      318.73      302.29      7.24 o 
  -4   2   9      521.81      542.63     11.40 o 
  -3   2   9     1392.04     1362.34     20.30 o 
  -2   2   9     1210.79     1199.14     47.85 o 
  -1   2   9     1446.09     1454.96     30.81 o 
   0   2   9     1047.80     1016.82     22.88 o 
   1   2   9      559.76      577.91     21.10 o 
   2   2   9      316.31      318.46      8.99 o 
   3   2   9      124.44      124.99      5.01 o 
   4   2   9       91.43       97.71      5.31 o 
   5   2   9        3.91        5.67      3.86 o 
  -9   3   9       84.60       85.31      8.48 o 
  -8   3   9      108.33      104.49      6.03 o 
  -7   3   9      450.42      427.81     22.04 o 
  -6   3   9       87.35       89.23      3.72 o 
  -5   3   9     1277.18     1315.26     23.32 o 
  -4   3   9       65.53       69.83      2.51 o 
  -3   3   9     1518.81     1565.04     23.15 o 
  -2   3   9      267.81      276.81      8.12 o 
  -1   3   9     1070.55     1061.91     24.29 o 
   0   3   9      265.55      252.98      8.19 o 
   1   3   9      492.38      503.14     10.94 o 
   2   3   9       12.49       17.79      3.98 o 
   3   3   9      103.07      107.29      4.75 o 
   4   3   9        7.54       11.12      2.33 o 
   5   3   9       23.60       24.68      5.93 o 
  -8   4   9      294.73      305.20     10.98 o 
  -7   4   9        0.37        3.56      1.91 o 
  -6   4   9      555.02      536.38     14.55 o 
  -5   4   9       68.29       60.28      2.48 o 
  -4   4   9      741.93      742.43     12.24 o 
  -3   4   9      461.84      430.83      7.86 o 
  -2   4   9      606.09      582.19     14.44 o 
  -1   4   9      602.86      524.29     14.25 o 
   0   4   9      350.64      323.66      9.94 o 
   1   4   9      229.64      191.61      7.54 o 
   2   4   9      259.18      253.77      7.48 o 
   3   4   9      119.78      117.31      5.20 o 
   4   4   9      121.52      128.50      6.00 o 
  -8   5   9       39.93       37.48      3.97 o 
  -7   5   9      233.99      231.70      9.24 o 
  -6   5   9      257.67      227.88      8.13 o 
  -5   5   9      239.82      259.97      6.86 o 
  -4   5   9      383.89      399.15      7.63 o 
  -3   5   9       72.74       90.17      3.50 o 
  -2   5   9       67.84       76.85      4.08 o 
  -1   5   9       56.91       75.62      4.31 o 
   0   5   9       17.32       32.36      3.61 o 
   1   5   9       35.94       47.49      4.02 o 
   2   5   9       75.92       79.15      7.96 o 
   3   5   9        0.48        3.06      1.79 o 
   4   5   9       62.99       64.89      5.89 o 
  -8   6   9       35.64       38.91      7.43 o 
  -7   6   9      238.48      221.38      8.55 o 
  -6   6   9      153.06      160.87      6.68 o 
  -5   6   9      406.15      381.47      9.10 o 
  -4   6   9      383.48      393.97     11.21 o 
  -3   6   9      663.00      605.69     15.19 o 
  -2   6   9      271.81      252.84      8.39 o 
  -1   6   9      474.80      443.88     12.65 o 
   0   6   9       48.77       56.49      8.88 o 
   1   6   9      142.28      154.47      7.13 o 
   2   6   9        0.92        2.73      2.14 o 
   3   6   9       63.31       72.79      4.82 o 
  -8   7   9       89.52       93.72      5.83 o 
  -7   7   9        0.79        0.21      1.68 o 
  -6   7   9      289.54      299.22      9.97 o 
  -5   7   9        8.09        5.02      2.10 o 
  -4   7   9      443.00      443.10     12.73 o 
  -3   7   9       35.56       23.88      4.52 o 
  -2   7   9      312.23      305.46      9.82 o 
  -1   7   9       87.52       80.83      4.86 o 
   0   7   9      118.49      128.53     11.32 o 
   1   7   9      120.49       91.41      5.88 o 
   2   7   9       14.63       23.63      3.02 o 
   3   7   9       54.53       46.52      5.06 o 
  -8   8   9       37.02       23.68      5.38 o 
  -7   8   9       40.02       54.24      4.68 o 
  -6   8   9       85.79       79.93      6.27 o 
  -5   8   9      181.78      186.28      7.58 o 
  -4   8   9      188.48      163.98     10.43 o 
  -3   8   9      374.63      381.56     17.79 o 
  -2   8   9      305.59      293.81     15.40 o 
  -1   8   9      155.14      173.72      7.61 o 
   0   8   9      160.07      146.09      7.33 o 
   1   8   9       18.47       32.18      4.13 o 
   2   8   9       33.37       24.81      3.31 o 
  -6   9   9       86.30      106.84     12.54 o 
  -5   9   9      354.92      340.60     11.51 o 
  -4   9   9       55.32       80.29      7.90 o 
  -3   9   9      259.09      244.05     14.08 o 
  -2   9   9       35.06       51.08      6.96 o 
  -1   9   9      146.15      159.00     11.46 o 
   0   9   9       10.25       20.77      3.59 o 
   1   9   9      103.78      111.99      7.09 o 
  -6  10   9        2.18        4.29      3.44 o 
  -5  10   9       98.93       70.66      7.96 o 
  -4  10   9       29.13       19.15      4.87 o 
  -3  10   9       58.52       48.33      7.04 o 
  -2  10   9       95.75       96.06      9.62 o 
  -1  10   9       33.87       23.53      5.33 o 
   0 -12  10      106.35      106.17      9.02 o 
  -2 -11  10      338.51      353.30     16.98 o 
  -1 -11  10      542.43      476.47     20.38 o 
   0 -11  10      403.37      355.34     16.73 o 
   1 -11  10      475.42      482.05     22.10 o 
   2 -11  10      185.51      195.19     13.15 o 
   3 -11  10      459.00      454.00     23.42 o 
  -3 -10  10        0.55        6.21      3.66 o 
  -1 -10  10       37.85       43.52      5.41 o 
   0 -10  10      862.55      793.83     29.43 o 
   1 -10  10       83.43      113.70      9.02 o 
   2 -10  10      877.50      892.51     34.81 o 
   3 -10  10        5.91       16.09      5.01 o 
   4 -10  10      420.99      449.55     24.56 o 
  -4  -9  10        0.39        3.26      2.46 o 
  -3  -9  10      544.55      542.97     22.68 o 
  -2  -9  10       87.45       81.65      7.02 o 
  -1  -9  10      499.31      507.07     19.38 o 
   0  -9  10      297.00      266.49     13.36 o 
   1  -9  10      351.03      325.13     15.72 o 
   2  -9  10      303.06      262.08     14.97 o 
   3  -9  10      362.45      346.35     19.16 o 
   4  -9  10      287.26      224.04     16.00 o 
   5  -9  10      227.66      222.34     17.20 o 
  -5  -8  10      380.23      419.91     27.12 o 
  -4  -8  10      458.23      456.54     14.36 o 
  -3  -8  10     1065.72     1092.61     37.02 o 
  -2  -8  10      632.11      618.86     23.08 o 
  -1  -8  10     1233.55     1160.01     36.18 o 
   0  -8  10      652.75      645.09     16.74 o 
   1  -8  10      799.72      704.51     26.67 o 
   2  -8  10      385.94      399.65     19.25 o 
   3  -8  10      388.50      353.14     18.99 o 
   4  -8  10      120.97      118.48     11.14 o 
   5  -8  10      180.57      167.56     14.15 o 
  -5  -7  10      167.40      174.11     11.39 o 
  -4  -7  10      637.98      636.38     17.43 o 
  -3  -7  10      209.39      209.92     11.55 o 
  -2  -7  10      923.23      957.43     31.71 o 
  -1  -7  10        3.54        4.67      2.06 o 
   0  -7  10      801.47      853.44     20.75 o 
   1  -7  10       65.52       70.18      3.91 o 
   2  -7  10      553.06      543.55     23.53 o 
   3  -7  10       42.48       34.73      6.18 o 
   4  -7  10      482.96      412.58     21.50 o 
   5  -7  10       34.42       33.98      7.24 o 
   6  -7  10      287.99      294.69     19.35 o 
  -6  -6  10       57.32       56.04      5.40 o 
  -5  -6  10      449.24      466.45     14.26 o 
  -4  -6  10       74.83       79.72      4.90 o 
  -3  -6  10     1287.51     1325.11     41.77 o 
  -2  -6  10       39.13       47.64      4.92 o 
  -1  -6  10     1936.74     1897.45     54.88 o 
   0  -6  10      144.75      150.43      5.94 o 
   1  -6  10     1560.67     1524.97     27.38 o 
   2  -6  10      631.40      613.42     13.40 o 
   3  -6  10      551.75      514.11     27.43 o 
   4  -6  10      637.22      587.31     34.58 o 
   5  -6  10      132.14      130.43     11.46 o 
   6  -6  10      244.60      220.21     15.79 o 
  -6  -5  10      117.05      107.11      6.34 o 
  -5  -5  10      218.69      234.98      8.98 o 
  -4  -5  10      474.10      520.61     20.67 o 
  -3  -5  10      600.37      652.77     23.34 o 
  -2  -5  10     1509.98     1525.54     32.68 o 
  -1  -5  10     1516.36     1569.55     33.43 o 
   0  -5  10     1566.92     1512.64     32.31 o 
   1  -5  10     1411.15     1445.16     25.99 o 
   2  -5  10      633.88      623.90     18.06 o 
   3  -5  10      553.13      555.68     12.74 o 
   4  -5  10      149.94      145.20      7.59 o 
   5  -5  10      184.18      183.66      9.01 o 
   6  -5  10       18.83       19.79      3.95 o 
  -7  -4  10       84.97       98.72      6.38 o 
  -6  -4  10      463.87      476.37     14.29 o 
  -5  -4  10      132.48      127.67      6.22 o 
  -4  -4  10      716.96      759.15     26.49 o 
  -3  -4  10      115.01      111.81      4.84 o 
  -2  -4  10      694.83      685.77     23.45 o 
  -1  -4  10       43.54       47.16      3.12 o 
   0  -4  10     1181.29     1175.31     25.91 o 
   1  -4  10       44.89       49.37      3.38 o 
   2  -4  10     1715.24     1705.89     30.56 o 
   3  -4  10      314.31      336.16     14.00 o 
   4  -4  10     1136.57     1087.56     21.99 o 
   5  -4  10      191.54      228.98      9.97 o 
   6  -4  10      510.38      526.55     24.48 o 
  -7  -3  10      283.43      297.87      8.81 o 
  -6  -3  10       61.28       66.84      3.87 o 
  -5  -3  10      602.56      614.75     22.90 o 
  -4  -3  10      330.28      337.60     14.43 o 
  -3  -3  10     1192.73     1173.36     25.57 o 
  -2  -3  10      609.12      666.50     15.86 o 
  -1  -3  10     1345.24     1434.15     30.56 o 
   0  -3  10      404.93      448.01     11.83 o 
   1  -3  10      678.93      758.96     14.99 o 
   2  -3  10      145.32      166.75      5.83 o 
   3  -3  10      313.04      315.83      8.55 o 
   4  -3  10      189.99      196.41      7.56 o 
   5  -3  10      120.50      119.08      9.88 o 
  -8  -2  10      355.19      355.87     10.05 o 
  -7  -2  10       65.05       65.09      4.98 o 
  -6  -2  10      952.74      961.10     23.42 o 
  -5  -2  10      518.64      510.57     13.96 o 
  -4  -2  10      859.47      836.68     27.54 o 
  -3  -2  10     1075.91     1088.59     23.75 o 
  -2  -2  10      326.31      300.67      8.60 o 
  -1  -2  10      789.93      801.03     18.42 o 
   0  -2  10      460.91      448.63     11.83 o 
   1  -2  10      744.96      807.17     17.44 o 
   2  -2  10      469.05      446.55     12.41 o 
   3  -2  10      666.28      673.20     14.44 o 
   4  -2  10       79.19       81.18      5.43 o 
   5  -2  10      253.73      274.51     10.81 o 
  -8  -1  10      102.44      104.74      5.07 o 
  -7  -1  10      217.64      203.77      6.73 o 
  -6  -1  10      335.57      336.94      8.66 o 
  -5  -1  10      327.76      313.37      7.77 o 
  -4  -1  10      782.45      824.53     26.45 o 
  -3  -1  10      350.16      347.02     10.82 o 
  -2  -1  10     1350.86     1338.88     28.45 o 
  -1  -1  10       56.09       46.94      2.99 o 
   0  -1  10     1111.42     1047.17     34.03 o 
   1  -1  10        3.96        6.77      1.35 o 
   2  -1  10      616.53      616.10     12.98 o 
   3  -1  10        0.78        5.78      2.72 o 
   4  -1  10      419.62      398.13     12.91 o 
   5  -1  10        0.57        6.32      2.66 o 
   6  -1  10      192.70      209.98     14.64 o 
  -8   0  10      108.37      109.26      5.06 o 
  -7   0  10      257.14      251.22      7.49 o 
  -6   0  10      103.70       95.48      4.04 o 
  -5   0  10      970.43      952.03     17.94 o 
  -4   0  10       46.14       48.25      2.08 o 
  -3   0  10     2460.06     2347.00     47.32 o 
  -2   0  10     1076.29     1060.66     23.26 o 
  -1   0  10     4207.50     4002.41     78.76 o 
   0   0  10     1921.61     1867.01     38.95 o 
   1   0  10     4114.93     3971.33     65.03 o 
   2   0  10     1394.13     1371.89     30.70 o 
   3   0  10     1921.11     1876.57     41.20 o 
   4   0  10      477.58      500.60     19.48 o 
   5   0  10      519.40      508.24     25.61 o 
   6   0  10       90.76      108.22     11.11 o 
  -8   1  10      239.96      231.65      7.48 o 
  -7   1  10       13.08       14.50      2.41 o 
  -6   1  10      372.10      349.82      8.60 o 
  -5   1  10      121.14      118.16      4.09 o 
  -4   1  10      516.62      478.64     14.95 o 
  -3   1  10       21.69       18.43      1.51 o 
  -2   1  10      144.90      159.07      7.72 o 
  -1   1  10      407.79      440.20     11.65 o 
   0   1  10      171.47      177.34      7.19 o 
   1   1  10      886.96      876.34     20.87 o 
   2   1  10      254.13      262.19      9.15 o 
   3   1  10      563.66      543.28     15.55 o 
   4   1  10        7.90        7.54      2.62 o 
   5   1  10      279.60      251.89     15.42 o 
  -8   2  10       62.93       65.40      5.05 o 
  -7   2  10      420.27      411.33      9.96 o 
  -6   2  10      143.14      147.70      4.91 o 
  -5   2  10      734.12      732.88     14.27 o 
  -4   2  10      314.21      329.48      8.69 o 
  -3   2  10      585.67      593.11      9.99 o 
  -2   2  10      365.03      352.56     14.89 o 
  -1   2  10      356.69      328.44      9.58 o 
   0   2  10      498.72      504.12     13.44 o 
   1   2  10      111.38      114.25      5.47 o 
   2   2  10      682.11      686.30     18.00 o 
   3   2  10        0.35        2.16      1.90 o 
   4   2  10      457.90      433.97     14.29 o 
   5   2  10        4.33        6.13      4.15 o 
  -8   3  10       39.24       46.23      4.38 o 
  -7   3  10      318.37      311.41     10.49 o 
  -6   3  10       18.76       19.00      2.02 o 
  -5   3  10      257.73      266.78      6.75 o 
  -4   3  10       59.39       54.20      2.28 o 
  -3   3  10      251.70      250.17      6.59 o 
  -2   3  10       40.41       42.89      3.12 o 
  -1   3  10      475.68      497.27     13.17 o 
   0   3  10       10.29       12.61      2.27 o 
   1   3  10      515.81      536.41     16.75 o 
   2   3  10       40.60       39.67      3.05 o 
   3   3  10      347.70      337.69     12.81 o 
   4   3  10       26.52       28.61      4.04 o 
  -8   4  10      229.30      240.68      9.49 o 
  -7   4  10       54.22       43.79      3.92 o 
  -6   4  10      385.86      388.97     11.54 o 
  -5   4  10      248.97      232.53      6.17 o 
  -4   4  10      384.60      397.53      7.60 o 
  -3   4  10      249.60      217.26      4.92 o 
  -2   4  10      389.31      400.36     11.21 o 
  -1   4  10      130.44      102.51      4.96 o 
   0   4  10      484.04      472.44     15.34 o 
   1   4  10      260.91      231.81      6.90 o 
   2   4  10      233.32      225.41      9.12 o 
   3   4  10      322.53      301.10     11.29 o 
   4   4  10       28.55       32.44      4.42 o 
  -8   5  10        1.24        1.03      1.95 o 
  -7   5  10       83.30       91.61      5.30 o 
  -6   5  10        2.64        5.79      1.98 o 
  -5   5  10       10.67       19.54      2.13 o 
  -4   5  10       19.65       22.59      1.75 o 
  -3   5  10        1.92        2.18      1.35 o 
  -2   5  10      216.63      198.18      7.20 o 
  -1   5  10       18.26       14.46      5.85 o 
   0   5  10      374.69      348.79     11.05 o 
   1   5  10        8.40        2.81      1.53 o 
   2   5  10      176.80      166.15      6.31 o 
   3   5  10        3.82        7.52      2.66 o 
  -8   6  10      218.54      235.93     10.49 o 
  -7   6  10       86.12       83.51      7.19 o 
  -6   6  10      280.96      290.96      9.63 o 
  -5   6  10      302.23      309.75      7.98 o 
  -4   6  10       36.98       39.99      2.78 o 
  -3   6  10      323.56      328.14      9.97 o 
  -2   6  10       30.21       33.31      3.26 o 
  -1   6  10      168.29      186.19      7.47 o 
   0   6  10       38.14       29.15      4.58 o 
   1   6  10      164.72      170.41      6.20 o 
   2   6  10       14.22        9.45      2.25 o 
   3   6  10      130.74      137.93     10.83 o 
  -8   7  10      137.51      123.78      9.88 o 
  -7   7  10        1.29        8.55      2.47 o 
  -6   7  10      153.61      165.74      9.54 o 
  -5   7  10        6.27        3.93      1.96 o 
  -4   7  10      112.08      114.95      8.48 o 
  -3   7  10       92.26       74.88      4.46 o 
  -2   7  10       51.30       62.92      4.40 o 
  -1   7  10      164.71      136.00     10.62 o 
   0   7  10        9.47       16.46      3.04 o 
   1   7  10       57.18       53.57      4.17 o 
   2   7  10        7.01       12.51      2.62 o 
  -7   8  10       96.54      108.32      8.11 o 
  -6   8  10        4.90        7.13      3.44 o 
  -5   8  10       92.05      101.12      5.62 o 
  -4   8  10       22.94       18.32      4.44 o 
  -3   8  10       20.66       33.50      5.70 o 
  -2   8  10       52.56       45.81      6.39 o 
  -1   8  10       11.65       21.48      3.33 o 
   0   8  10       83.77       92.71      7.68 o 
   1   8  10       34.74       41.39      3.92 o 
  -6   9  10        8.33       15.51      3.17 o 
  -5   9  10       24.47       30.75      5.61 o 
  -4   9  10        6.54       15.77      4.58 o 
  -3   9  10       73.89       63.09      7.62 o 
  -2   9  10        0.86       -1.23      2.81 o 
  -1   9  10      188.17      241.59     14.99 o 
   0   9  10       36.66       32.15      6.13 o 
  -5  10  10        7.98        4.41      3.69 o 
  -4  10  10       55.09       60.10      7.73 o 
  -3  10  10       19.22       15.46      4.95 o 
  -1 -11  11      395.30      366.97     17.41 o 
   0 -11  11        3.58        5.07      2.89 o 
   1 -11  11      722.91      707.42     29.43 o 
  -3 -10  11        4.84       11.99      4.27 o 
  -1 -10  11        1.98        2.43      2.35 o 
   0 -10  11      730.99      631.38     25.06 o 
   1 -10  11       18.35       22.13      4.87 o 
   2 -10  11      515.60      487.68     23.02 o 
   3 -10  11       94.32       77.76      9.31 o 
  -4  -9  11      130.49      141.08     10.94 o 
  -3  -9  11      345.32      369.00     17.70 o 
  -2  -9  11      318.00      307.56     14.88 o 
  -1  -9  11      470.90      464.32     18.28 o 
   0  -9  11      343.08      312.79     15.12 o 
   1  -9  11      674.13      627.40     25.29 o 
   2  -9  11      491.60      441.16     21.19 o 
   3  -9  11      397.09      347.86     19.57 o 
   4  -9  11      687.49      581.37     28.59 o 
  -4  -8  11      303.06      335.25     17.03 o 
  -3  -8  11      364.75      376.44     17.38 o 
  -2  -8  11      270.37      296.89     14.05 o 
  -1  -8  11      560.32      549.80     20.37 o 
   0  -8  11      120.89      138.96      5.95 o 
   1  -8  11      613.90      528.98     21.84 o 
   2  -8  11       43.90       58.50      7.19 o 
   3  -8  11      508.04      456.80     22.77 o 
   4  -8  11        7.49        6.93      4.29 o 
   5  -8  11      353.89      352.52     21.80 o 
  -5  -7  11        5.10        4.49      3.44 o 
  -4  -7  11      489.10      520.76     21.90 o 
  -3  -7  11       50.14       47.45      5.84 o 
  -2  -7  11     1078.81     1110.22     36.00 o 
  -1  -7  11      106.81      107.42      7.05 o 
   0  -7  11     1413.57     1418.99     31.39 o 
   1  -7  11       38.63       27.77      3.95 o 
   2  -7  11     1181.85     1231.60     43.95 o 
   3  -7  11       29.63       28.57      6.01 o 
   4  -7  11      567.45      520.80     25.42 o 
   5  -7  11       47.15       53.97      8.68 o 
  -6  -6  11        1.77       10.86      3.04 o 
  -5  -6  11      605.06      657.53     26.31 o 
  -4  -6  11        1.13        3.49      2.69 o 
  -3  -6  11     1023.60     1031.65     34.37 o 
  -2  -6  11      309.72      289.39     12.97 o 
  -1  -6  11     1052.75      986.54     31.45 o 
   0  -6  11     1232.64     1157.12     26.21 o 
   1  -6  11      516.29      528.46     15.30 o 
   2  -6  11      890.68      888.38     19.19 o 
   3  -6  11      247.99      232.09     11.64 o 
   4  -6  11      259.39      249.13     10.78 o 
   5  -6  11      142.35      123.79      7.79 o 
  -6  -5  11      282.43      285.90     15.65 o 
  -5  -5  11      186.41      196.84     11.81 o 
  -4  -5  11      496.84      494.85     20.07 o 
  -3  -5  11      590.99      624.54     22.82 o 
  -2  -5  11      377.46      368.93     14.12 o 
  -1  -5  11      861.69      892.50     20.92 o 
   0  -5  11      174.47      152.17      6.12 o 
   1  -5  11      863.93      916.92     17.93 o 
   2  -5  11       62.66       56.32      3.45 o 
   3  -5  11      643.41      666.40     17.11 o 
   4  -5  11       12.17       12.25      3.03 o 
   5  -5  11      268.13      261.91     12.26 o 
   6  -5  11        2.70        3.81      4.32 o 
  -7  -4  11       26.86       37.96      6.50 o 
  -6  -4  11      166.32      177.90     11.46 o 
  -5  -4  11        0.15       -0.03      1.95 o 
  -4  -4  11      424.77      414.39     17.34 o 
  -3  -4  11       24.17       26.31      4.01 o 
  -2  -4  11     1857.92     1811.74     51.26 o 
  -1  -4  11      113.99      123.34      5.34 o 
   0  -4  11     3917.77     3601.23     72.00 o 
   1  -4  11      173.41      187.48      5.78 o 
   2  -4  11     3048.46     2929.32     50.09 o 
   3  -4  11       54.45       64.53      4.24 o 
   4  -4  11     1258.27     1231.51     31.03 o 
   5  -4  11        9.69        9.53      4.52 o 
   6  -4  11      324.38      351.51     19.73 o 
  -7  -3  11      262.29      256.05     14.28 o 
  -6  -3  11        7.83       10.39      3.64 o 
  -5  -3  11      380.13      362.81     16.07 o 
  -4  -3  11       21.18       27.54      4.24 o 
  -3  -3  11      274.97      295.20     11.32 o 
  -2  -3  11       37.70       37.46      4.40 o 
  -1  -3  11      262.48      305.15      9.18 o 
   0  -3  11      214.10      220.61      7.47 o 
   1  -3  11      529.38      559.86     12.06 o 
   2  -3  11      857.39      871.07     17.58 o 
   3  -3  11      388.93      374.67      9.83 o 
   4  -3  11      837.60      846.56     22.34 o 
   5  -3  11       96.00       90.45      9.42 o 
  -7  -2  11       47.42       46.34      4.42 o 
  -6  -2  11      143.07      139.57      6.58 o 
  -5  -2  11      150.86      155.44      9.20 o 
  -4  -2  11       84.20       86.64      6.27 o 
  -3  -2  11      357.90      388.37     10.66 o 
  -2  -2  11      208.43      195.97      8.43 o 
  -1  -2  11      899.89      931.85     21.29 o 
   0  -2  11      194.10      180.79      6.64 o 
   1  -2  11     1031.29     1043.45     19.70 o 
   2  -2  11       30.72       29.82      2.78 o 
   3  -2  11      535.77      536.32     20.12 o 
   4  -2  11        2.20        6.37      2.32 o 
   5  -2  11      221.50      215.05      9.79 o 
  -8  -1  11       82.41       86.26      8.22 o 
  -7  -1  11      135.06      149.83      7.08 o 
  -6  -1  11      283.60      285.49      9.72 o 
  -5  -1  11       75.70       71.54      4.32 o 
  -3  -1  11       31.40       39.94      3.00 o 
  -2  -1  11      828.80      794.49     18.53 o 
  -1  -1  11      127.47      122.34      6.33 o 
   0  -1  11      681.80      701.33     17.16 o 
   1  -1  11        0.40        2.16      2.84 o 
   2  -1  11      738.55      722.10     18.54 o 
   3  -1  11       12.68       10.01      2.40 o 
   4  -1  11      450.88      431.70     14.12 o 
   5  -1  11        1.59        3.42      2.55 o 
  -8   0  11        4.68        7.45      2.54 o 
  -7   0  11      719.69      711.39     18.81 o 
  -6   0  11       65.81       77.14      4.61 o 
  -5   0  11     1801.46     1723.58     37.17 o 
  -4   0  11      484.06      495.83     14.36 o 
  -3   0  11     2938.95     2875.41     57.70 o 
  -2   0  11      971.60      944.32     30.46 o 
  -1   0  11     2415.05     2346.19     48.12 o 
   0   0  11      830.97      848.58     20.17 o 
   1   0  11      865.84      806.04     19.80 o 
   2   0  11      286.65      295.85     10.02 o 
   3   0  11      255.09      243.91      9.50 o 
   4   0  11      110.96      122.66     11.73 o 
   5   0  11       80.18       73.74     12.79 o 
  -8   1  11       35.39       44.29      4.91 o 
  -7   1  11       52.77       48.57      4.01 o 
  -6   1  11        1.87        2.99      2.96 o 
  -5   1  11       51.22       58.71      3.82 o 
  -4   1  11      194.60      177.86      7.99 o 
  -3   1  11     1157.81     1146.38     25.21 o 
  -2   1  11      549.78      527.93     26.69 o 
  -1   1  11     2101.77     1980.62     41.37 o 
   0   1  11      105.47       94.36      4.81 o 
   1   1  11     1419.01     1347.40     30.34 o 
   2   1  11       30.48       33.36      3.63 o 
   3   1  11      580.25      546.83     16.01 o 
   4   1  11       31.35       35.67      4.42 o 
   5   1  11      137.34      152.60     12.29 o 
  -8   2  11       34.07       39.91      5.98 o 
  -7   2  11      411.28      402.68      9.93 o 
  -6   2  11       40.64       44.77      2.85 o 
  -5   2  11      423.56      433.76     14.86 o 
  -4   2  11      135.70      136.78      4.47 o 
  -3   2  11      400.44      390.95     10.79 o 
  -2   2  11      890.39      897.52     21.74 o 
  -1   2  11       73.49       73.29      6.16 o 
   0   2  11     1732.10     1686.54     36.48 o 
   1   2  11       32.98       43.42      3.79 o 
   2   2  11      960.51      904.48     22.75 o 
   3   2  11       36.85       36.56      4.64 o 
   4   2  11      266.60      270.87     13.07 o 
  -8   3  11       70.14       74.48      5.25 o 
  -7   3  11      125.55      120.79      5.97 o 
  -6   3  11      131.16      139.00      6.17 o 
  -5   3  11      186.04      192.68      5.51 o 
  -4   3  11       45.28       54.89      2.38 o 
  -3   3  11      448.43      448.82      9.58 o 
  -2   3  11       28.74       29.07      2.83 o 
  -1   3  11      602.60      594.46     15.60 o 
   0   3  11      157.97      157.32      6.69 o 
   1   3  11      423.37      426.00     16.12 o 
   2   3  11      200.30      210.40      8.73 o 
   3   3  11      135.90      143.29      7.53 o 
   4   3  11      142.06      153.68      8.37 o 
  -8   4  11      273.11      276.62     10.27 o 
  -7   4  11       21.51       16.56      4.92 o 
  -6   4  11      259.31      266.09      8.90 o 
  -5   4  11       30.81       29.21      2.01 o 
  -4   4  11      202.04      207.78      4.97 o 
  -3   4  11      106.30       95.94      4.72 o 
  -2   4  11      225.44      219.83      7.84 o 
  -1   4  11      523.43      502.87     13.88 o 
   0   4  11      124.75      122.74      6.11 o 
   1   4  11      648.97      622.71     22.50 o 
   2   4  11       32.67       30.66      3.98 o 
   3   4  11      249.99      230.09     20.22 o 
   4   4  11       11.69       10.99      4.81 o 
  -8   5  11       18.48       14.48      2.98 o 
  -7   5  11       13.46       23.86      3.16 o 
  -6   5  11      126.62      122.80      5.70 o 
  -5   5  11        1.40        7.61      1.63 o 
  -4   5  11      275.44      277.23      7.12 o 
  -3   5  11        0.92        0.00      1.45 o 
  -2   5  11      145.01      139.32      6.12 o 
  -1   5  11       17.26       25.03      5.04 o 
   0   5  11       47.18       44.02      4.04 o 
   1   5  11       77.43       89.72      5.75 o 
   2   5  11       73.67       72.21     10.71 o 
   3   5  11       19.72       31.83      6.27 o 
  -8   6  11      131.17      146.90      7.21 o 
  -7   6  11      170.54      177.10      7.54 o 
  -6   6  11       24.64       34.06      3.49 o 
  -5   6  11      131.62      153.27      6.46 o 
  -4   6  11        1.16        1.20      1.89 o 
  -3   6  11       74.68       89.33      6.94 o 
  -2   6  11        1.81        1.59      2.69 o 
  -1   6  11      131.20      124.17      6.20 o 
   0   6  11        4.87        6.21      2.19 o 
   1   6  11      129.59      128.57      7.07 o 
   2   6  11       11.98       12.80      3.22 o 
  -7   7  11        0.02        0.60      2.63 o 
  -6   7  11       86.07       92.50      7.22 o 
  -5   7  11       25.44       15.61      2.77 o 
  -4   7  11       79.34       87.38      7.68 o 
  -3   7  11       77.83       64.24      7.07 o 
  -2   7  11       25.28       38.84      5.85 o 
  -1   7  11       43.17       35.46      3.88 o 
   0   7  11       15.65       20.65      4.98 o 
   1   7  11       30.76       26.85      3.13 o 
  -7   8  11       74.83      108.42      8.30 o 
  -6   8  11       14.44       13.88      4.32 o 
  -5   8  11      122.03      143.85     10.23 o 
  -4   8  11       69.50       72.68      7.53 o 
  -3   8  11      155.81      205.51     12.86 o 
  -2   8  11      109.86      104.52      9.34 o 
  -1   8  11       70.81       86.92      5.93 o 
   0   8  11       30.04       27.03     10.78 o 
   1   8  11        0.14        4.49      3.38 o 
  -6   9  11       23.85       45.98      6.53 o 
  -5   9  11      112.89      105.35      9.14 o 
  -4   9  11        2.81       10.91      4.18 o 
  -3   9  11      177.68      196.44     13.04 o 
  -2   9  11        7.22       -2.89      2.95 o 
  -3 -10  12        0.05        7.84      3.86 o 
  -1 -10  12       53.93       56.21      6.47 o 
   0 -10  12      188.06      181.56     11.23 o 
   1 -10  12      221.33      213.14     13.33 o 
   2 -10  12      267.19      255.10     15.62 o 
  -3  -9  12      229.91      240.06     13.67 o 
  -2  -9  12      350.12      355.62     16.32 o 
  -1  -9  12      266.63      269.63     14.02 o 
   0  -9  12      902.35      793.89     29.87 o 
   1  -9  12      119.41      117.64      9.14 o 
   2  -9  12     1414.06     1307.59     47.29 o 
   3  -9  12       15.33       16.86      5.50 o 
  -4  -8  12      134.29      149.73     11.00 o 
  -3  -8  12      406.38      452.20     19.80 o 
  -2  -8  12       20.86       21.87      4.35 o 
  -1  -8  12      486.41      477.33     18.66 o 
   0  -8  12        0.29        1.57      1.98 o 
   1  -8  12      475.72      450.60     19.72 o 
   2  -8  12       19.14       21.70      5.07 o 
   3  -8  12      478.36      431.88     22.24 o 
   4  -8  12      116.90      138.37     12.66 o 
  -5  -7  12        7.54       12.11      4.38 o 
  -4  -7  12      663.24      696.83     27.24 o 
  -3  -7  12        1.80        6.64      3.09 o 
  -2  -7  12      729.66      731.00     26.05 o 
  -1  -7  12       20.28       18.64      3.58 o 
   0  -7  12      564.61      591.45     22.91 o 
   1  -7  12      183.81      158.70     10.09 o 
   2  -7  12      393.66      384.84     14.35 o 
   3  -7  12      320.59      329.12     16.70 o 
   4  -7  12      321.53      302.19     18.52 o 
   5  -7  12      324.06      342.91     20.99 o 
  -5  -6  12      371.92      382.91     18.36 o 
  -4  -6  12      237.25      244.43     13.30 o 
  -3  -6  12      505.46      491.93     19.99 o 
  -2  -6  12      740.85      745.44     26.06 o 
  -1  -6  12      385.95      400.31     11.86 o 
   0  -6  12      594.81      535.95     14.56 o 
   1  -6  12      294.09      296.16      8.10 o 
   2  -6  12      386.72      389.87     13.37 o 
   3  -6  12      178.02      172.67      8.55 o 
   4  -6  12      409.30      426.92     15.33 o 
   5  -6  12       33.03       31.47      4.89 o 
  -6  -5  12      206.29      212.18     13.15 o 
  -5  -5  12      189.71      183.83     11.55 o 
  -4  -5  12      258.18      253.76     13.07 o 
  -3  -5  12      327.69      328.19     14.72 o 
  -2  -5  12      252.14      246.60     14.39 o 
  -1  -5  12      711.05      716.59     17.92 o 
   0  -5  12       68.75       66.19      4.12 o 
   1  -5  12      848.01      866.74     17.44 o 
   2  -5  12        0.82        2.87      1.41 o 
   3  -5  12      446.57      474.58     15.39 o 
   4  -5  12        7.30       15.56      3.39 o 
   5  -5  12      219.98      236.72     15.48 o 
  -6  -4  12      492.26      482.58     21.04 o 
  -5  -4  12       30.84       40.91      5.67 o 
  -4  -4  12     1562.94     1508.97     47.18 o 
  -3  -4  12       23.26       17.26      3.66 o 
  -2  -4  12     2571.69     2380.06     55.21 o 
  -1  -4  12        2.03        4.74      1.71 o 
   0  -4  12     1870.05     1710.75     36.86 o 
   1  -4  12       64.67       71.29      6.92 o 
   2  -4  12      791.30      768.10     16.48 o 
   3  -4  12      160.06      168.17     10.60 o 
   4  -4  12      241.67      234.79     10.28 o 
   5  -4  12      157.26      155.99     12.35 o 
  -7  -3  12       94.18      114.93      9.48 o 
  -6  -3  12        9.13       13.45      3.98 o 
  -5  -3  12       77.44       82.05      7.07 o 
  -4  -3  12      130.61      136.46      8.59 o 
  -3  -3  12      208.39      219.83      7.62 o 
  -2  -3  12      671.79      673.42     16.75 o 
  -1  -3  12      649.23      643.15     16.24 o 
   0  -3  12     1572.34     1486.95     32.59 o 
   1  -3  12      512.14      501.40     11.39 o 
   2  -3  12     1123.57     1139.34     22.19 o 
   3  -3  12      130.46      114.20      5.09 o 
   4  -3  12      296.44      285.74     11.16 o 
   5  -3  12       28.10       23.16      5.81 o 
  -7  -2  12       90.83       99.17      5.96 o 
  -6  -2  12      267.65      253.33     13.22 o 
  -5  -2  12      251.72      250.38     12.36 o 
  -4  -2  12      378.93      381.76     15.78 o 
  -3  -2  12      427.52      456.95     12.34 o 
  -2  -2  12      184.74      164.33      6.27 o 
  -1  -2  12      394.11      377.73     10.91 o 
   0  -2  12       50.72       55.69      5.18 o 
   1  -2  12      418.28      413.47      9.85 o 
   2  -2  12       17.70       17.01      2.17 o 
   3  -2  12      479.01      463.25     14.33 o 
   4  -2  12        0.28        7.57      6.76 o 
   5  -2  12      254.26      254.18     11.15 o 
  -8  -1  12      132.40      140.90     10.20 o 
  -7  -1  12       69.68       67.22      5.02 o 
  -6  -1  12      289.08      276.03     16.17 o 
  -5  -1  12       13.49       14.14      3.35 o 
  -4  -1  12      280.97      270.59     12.39 o 
  -3  -1  12       28.68       32.69      2.95 o 
  -2  -1  12      324.47      304.57     17.33 o 
  -1  -1  12      146.33      140.54      5.82 o 
   0  -1  12      654.92      627.43     16.15 o 
   1  -1  12       42.92       36.41      3.27 o 
   2  -1  12      624.44      608.96     24.98 o 
   3  -1  12        7.85       13.36      2.76 o 
   4  -1  12      296.95      310.57     11.85 o 
   5  -1  12       32.53       36.58      4.87 o 
  -8   0  12       31.47       32.81      5.50 o 
  -7   0  12      824.37      812.69     20.90 o 
  -6   0  12       59.10       61.35      4.38 o 
  -5   0  12     1351.99     1265.24     42.69 o 
  -4   0  12      127.44      123.77      7.68 o 
  -3   0  12     1032.39      984.87     26.93 o 
  -2   0  12      233.44      220.25      7.57 o 
  -1   0  12      343.15      329.54     10.06 o 
   0   0  12      232.62      235.48      8.33 o 
   1   0  12      184.29      172.57     13.54 o 
   2   0  12      304.98      303.36     10.58 o 
   3   0  12      127.32      133.46      7.05 o 
   4   0  12      313.92      304.54     26.61 o 
   5   0  12       31.54       28.63      6.56 o 
  -8   1  12       32.30       25.22      4.87 o 
  -7   1  12      402.96      413.25     12.71 o 
  -6   1  12        8.95       11.65      2.48 o 
  -5   1  12     1088.28     1049.11     24.40 o 
  -4   1  12       31.09       31.10      6.03 o 
  -3   1  12     1113.11     1037.84     23.52 o 
  -2   1  12      203.55      204.25      7.27 o 
  -1   1  12      533.61      518.65     13.93 o 
   0   1  12       99.75       90.38      8.84 o 
   1   1  12      137.63      134.89      9.66 o 
   2   1  12        0.14        1.13      1.75 o 
   3   1  12       29.66       34.90      4.19 o 
   4   1  12        8.21        7.85      3.62 o 
  -8   2  12       20.56       25.39      5.32 o 
  -7   2  12      217.09      223.96      8.53 o 
  -6   2  12      159.68      156.82      6.62 o 
  -5   2  12      248.08      248.77      8.36 o 
  -4   2  12      813.62      817.91     15.96 o 
  -3   2  12       19.91       26.98      5.61 o 
  -2   2  12     1110.24     1115.56     25.37 o 
  -1   2  12       80.67       80.10      6.42 o 
   0   2  12      367.48      366.44     13.00 o 
   1   2  12       55.34       65.54      4.72 o 
   2   2  12       68.59       68.84      5.16 o 
   3   2  12       10.40       12.47      4.21 o 
   4   2  12       27.86       31.01      6.53 o 
  -8   3  12        1.03        0.86      3.18 o 
  -7   3  12      239.82      235.59     13.13 o 
  -6   3  12       23.28       21.99      2.85 o 
  -5   3  12      456.28      481.72     13.07 o 
  -4   3  12       89.37       83.67      3.68 o 
  -3   3  12      516.87      519.37     13.94 o 
  -2   3  12      132.57      123.60      8.70 o 
  -1   3  12      331.89      327.12     10.50 o 
   0   3  12      233.64      210.44      8.24 o 
   1   3  12       82.87       84.88      5.35 o 
   2   3  12      237.05      230.49      9.52 o 
   3   3  12       17.95       20.99      4.22 o 
   4   3  12      122.63      125.71     11.08 o 
  -8   4  12      156.49      165.59     11.32 o 
  -7   4  12       94.69      103.91      8.42 o 
  -6   4  12      234.33      252.19     13.07 o 
  -5   4  12      196.34      189.40      7.10 o 
  -4   4  12      393.62      417.03     11.88 o 
  -3   4  12      366.62      333.57     14.66 o 
  -2   4  12      337.18      368.62     11.34 o 
  -1   4  12      312.49      277.11      9.69 o 
   0   4  12      104.02      122.74      6.28 o 
   1   4  12      146.51      137.08      7.01 o 
   2   4  12        1.01        1.17      2.19 o 
   3   4  12       88.73       96.11      9.59 o 
  -7   5  12       27.53       41.17      5.90 o 
  -6   5  12      122.51      127.38      8.82 o 
  -5   5  12       55.21       69.61      6.36 o 
  -4   5  12       22.70       23.73      2.93 o 
  -3   5  12      158.28      173.41     13.02 o 
  -2   5  12       25.37       30.24      3.35 o 
  -1   5  12      109.79      128.50      6.42 o 
   0   5  12      151.23      157.54      7.44 o 
   1   5  12        1.44        2.65      3.13 o 
   2   5  12      141.86      150.77      8.13 o 
  -7   6  12      136.28      148.75      6.89 o 
  -6   6  12        0.20        1.17      2.92 o 
  -5   6  12      270.20      289.13      9.73 o 
  -4   6  12        0.10        5.38      3.03 o 
  -3   6  12      343.89      332.89     10.74 o 
  -2   6  12        4.22        4.85      2.19 o 
  -1   6  12      165.50      168.00      7.60 o 
   0   6  12       12.83       10.30      2.80 o 
   1   6  12       31.49       35.46      4.41 o 
  -7   7  12       38.21       27.11      4.95 o 
  -6   7  12      171.62      224.80     11.83 o 
  -5   7  12       65.57       62.64      7.14 o 
  -4   7  12       98.03      119.52      9.31 o 
  -3   7  12       27.58       21.39      4.95 o 
  -2   7  12       52.82       70.39      5.08 o 
  -1   7  12       17.59       17.66      3.19 o 
   0   7  12       55.14       76.98      5.81 o 
  -6   8  12       67.85       63.17      6.99 o 
  -5   8  12      144.18      194.92     12.40 o 
  -4   8  12       48.30       41.14      6.36 o 
  -3   8  12       11.01       24.68      5.47 o 
  -2   8  12        0.28        4.06      3.35 o 
  -1   8  12       49.24       37.05      6.16 o 
  -3  -9  13      162.22      179.03     11.60 o 
  -2  -9  13      491.99      513.22     21.18 o 
  -1  -9  13       86.98       86.75      7.56 o 
   0  -9  13      699.49      668.21     26.47 o 
   1  -9  13       49.32       48.79      6.61 o 
   2  -9  13      651.38      665.11     28.96 o 
  -4  -8  13        0.34        9.99      4.18 o 
  -3  -8  13      127.72      127.56      9.45 o 
  -2  -8  13       30.20       31.66      5.01 o 
  -1  -8  13      161.92      139.39      8.82 o 
   0  -8  13      116.47      119.39      8.88 o 
   1  -8  13      350.37      329.19     16.38 o 
   2  -8  13      311.74      314.33     17.43 o 
   3  -8  13      416.91      379.45     20.77 o 
  -4  -7  13      476.90      508.20     22.07 o 
  -3  -7  13       58.38       64.37      6.84 o 
  -2  -7  13      513.28      532.31     20.99 o 
  -1  -7  13      271.13      283.30     13.25 o 
   0  -7  13      487.93      494.72     13.91 o 
   1  -7  13      367.59      341.38     12.04 o 
   2  -7  13      454.65      446.66     15.90 o 
   3  -7  13      394.46      408.39     14.97 o 
   4  -7  13      223.16      205.49     15.16 o 
  -5  -6  13      552.52      569.50     24.00 o 
  -4  -6  13      211.30      221.60     12.87 o 
  -3  -6  13      538.94      538.09     21.45 o 
  -2  -6  13      202.12      204.81     11.03 o 
  -1  -6  13      254.33      259.98      9.15 o 
   0  -6  13      334.81      343.95      9.03 o 
   1  -6  13       24.84       29.43      2.68 o 
   2  -6  13      529.92      535.02     23.57 o 
   3  -6  13       10.58        9.99      2.97 o 
   4  -6  13      419.38      445.83     16.13 o 
  -5  -5  13      190.94      190.99     11.98 o 
  -4  -5  13      225.49      225.32     12.33 o 
  -3  -5  13      613.44      610.43     23.10 o 
  -2  -5  13       38.55       38.04      3.54 o 
  -1  -5  13      783.80      786.88     19.63 o 
   0  -5  13       21.89       23.63      2.92 o 
   1  -5  13      470.43      504.61     11.81 o 
   2  -5  13       40.86       48.13      3.52 o 
   3  -5  13      359.48      353.89     13.06 o 
   4  -5  13       38.03       40.61      4.99 o 
  -6  -4  13      940.82      941.01     34.10 o 
  -5  -4  13       27.27       18.18      4.49 o 
  -4  -4  13     1339.20     1328.78     42.65 o 
  -3  -4  13        7.40        2.09      2.18 o 
  -2  -4  13     1124.93     1094.45     26.18 o 
  -1  -4  13       26.60       35.35      3.29 o 
   0  -4  13      688.37      671.64     17.38 o 
   1  -4  13      211.71      224.65      6.87 o 
   2  -4  13      302.55      308.14      8.85 o 
   3  -4  13      271.75      284.10      8.83 o 
   4  -4  13      129.42      136.04     11.34 o 
  -6  -3  13      298.37      296.36     15.25 o 
  -5  -3  13      471.15      456.24     19.18 o 
  -4  -3  13      441.38      425.48     17.74 o 
  -3  -3  13      993.94      947.48     26.55 o 
  -2  -3  13      448.06      415.54     12.60 o 
  -1  -3  13      616.31      587.09     15.56 o 
   0  -3  13      241.47      243.60      8.65 o 
   1  -3  13       86.20       82.72      4.01 o 
   2  -3  13      137.63      146.25      5.66 o 
   3  -3  13        0.11        2.10      1.87 o 
   4  -3  13      161.63      178.39      8.89 o 
  -7  -2  13      114.35      111.02      9.17 o 
  -6  -2  13      125.09      128.27      9.11 o 
  -5  -2  13      212.56      216.54     11.61 o 
  -4  -2  13       78.15       66.67      6.21 o 
  -3  -2  13      288.91      291.13      9.34 o 
  -2  -2  13      115.54      105.15      5.15 o 
  -1  -2  13      631.52      632.78     16.40 o 
   0  -2  13       77.18       58.52      4.78 o 
   1  -2  13      887.34      861.65     17.44 o 
   2  -2  13        2.94        6.13      2.16 o 
   3  -2  13      418.50      396.54     23.17 o 
   4  -2  13       47.05       53.10      5.24 o 
  -7  -1  13       12.69       13.60      2.92 o 
  -6  -1  13      353.07      402.17     17.50 o 
  -5  -1  13       65.44       71.16      6.36 o 
  -4  -1  13      802.84      805.16     27.56 o 
  -3  -1  13      141.27      130.57      5.68 o 
  -2  -1  13     1203.19     1157.46     26.34 o 
  -1  -1  13       32.19       28.18      3.04 o 
   0  -1  13      840.23      824.06     20.53 o 
   1  -1  13        8.40       10.62      2.36 o 
   2  -1  13      328.68      347.74     11.79 o 
   3  -1  13       52.83       58.24      5.01 o 
   4  -1  13       74.94       78.71      6.92 o 
  -7   0  13      648.83      670.89     26.52 o 
  -6   0  13       52.22       53.64      6.26 o 
  -5   0  13      708.56      707.14     25.07 o 
  -4   0  13      225.67      229.51     11.29 o 
  -3   0  13      473.64      470.21     12.91 o 
  -2   0  13      296.43      292.86      9.45 o 
  -1   0  13      395.67      377.67     11.36 o 
   0   0  13      316.87      310.17     10.26 o 
   1   0  13      237.12      216.45      8.44 o 
   2   0  13      273.42      296.13     10.83 o 
   3   0  13       42.57       39.41      4.48 o 
   4   0  13      115.36      124.80      7.60 o 
  -8   1  13       19.53       24.65      5.04 o 
  -7   1  13      302.39      289.83     10.33 o 
  -6   1  13      168.97      182.65      7.53 o 
  -5   1  13      258.20      243.50     11.78 o 
  -4   1  13      215.77      220.18      7.74 o 
  -3   1  13      153.77      145.68     11.49 o 
  -2   1  13       26.48       24.05      2.92 o 
  -1   1  13       63.49       60.25      4.17 o 
   0   1  13        0.17        1.48      1.63 o 
   1   1  13       64.56       71.69      5.01 o 
   2   1  13       11.03       12.12      3.23 o 
   3   1  13      150.95      134.70      7.49 o 
   4   1  13       11.67       14.43      5.18 o 
  -7   2  13        6.84       14.44      3.86 o 
  -6   2  13      521.19      507.27     14.31 o 
  -5   2  13        0.02        2.67      1.82 o 
  -4   2  13      687.19      704.23     17.60 o 
  -3   2  13        0.07        1.45      1.50 o 
  -2   2  13      316.76      309.73     10.02 o 
  -1   2  13       16.97       16.66      2.69 o 
   0   2  13      133.43      139.09     11.13 o 
   1   2  13        5.68        8.36      2.50 o 
   2   2  13       64.67       65.14      8.28 o 
   3   2  13        5.40        6.85      2.62 o 
  -7   3  13      185.01      190.06     11.66 o 
  -6   3  13       42.02       42.49      3.76 o 
  -5   3  13      298.65      318.11     10.04 o 
  -4   3  13       39.72       36.13      5.00 o 
  -3   3  13      356.62      376.66     11.36 o 
  -2   3  13      160.24      151.55      9.66 o 
  -1   3  13      188.11      194.12      7.94 o 
   0   3  13      211.15      212.00      8.65 o 
   1   3  13       88.85      110.64      6.35 o 
   2   3  13       85.21       87.85      9.38 o 
   3   3  13       86.65      109.00     10.51 o 
  -7   4  13      131.31      128.50      9.45 o 
  -6   4  13      150.95      142.02      9.37 o 
  -5   4  13      215.21      216.70     10.91 o 
  -4   4  13      148.60      155.49      6.70 o 
  -3   4  13      223.28      204.95      7.95 o 
  -2   4  13       27.53       36.99      3.74 o 
  -1   4  13      220.66      204.82      8.40 o 
   0   4  13       25.42       25.17      3.53 o 
   1   4  13      196.07      199.76      9.03 o 
   2   4  13      107.09       93.80     11.00 o 
  -7   5  13        3.39       12.91      4.04 o 
  -5   5  13       15.35       25.62      4.69 o 
  -4   5  13      230.78      229.68      8.46 o 
  -3   5  13        3.87        8.11      2.37 o 
  -2   5  13      384.56      385.75     12.31 o 
  -1   5  13       20.11        8.79      2.69 o 
   0   5  13      179.04      178.81      8.26 o 
   1   5  13       34.94       26.59      4.07 o 
  -5   6  13      223.98      260.27     13.87 o 
  -4   6  13       26.09       21.39      4.75 o 
  -3   6  13       67.20       67.23      4.84 o 
  -2   6  13       15.06       14.30      2.97 o 
  -1   6  13       18.10       19.19      4.71 o 
   0   6  13       21.67       23.48      4.41 o 
  -5   7  13       56.23       59.70      7.02 o 
  -4   7  13       51.06       57.47      7.07 o 
  -3   7  13       67.45       70.82      7.87 o 
  -2   7  13      152.71      185.60      8.40 o 
  -1   7  13       80.10       79.51      5.92 o 
  -5   8  13       36.99       35.99      6.21 o 
  -4   8  13       29.47       31.72      6.16 o 
  -2  -9  14      391.91      385.32     17.78 o 
   0  -9  14      533.31      502.01     21.93 o 
  -3  -8  14      324.67      337.13     16.75 o 
  -2  -8  14       42.70       50.79      6.27 o 
  -1  -8  14      658.25      647.43     24.05 o 
   0  -8  14       65.17       71.33      7.27 o 
   1  -8  14      683.76      642.65     26.55 o 
   2  -8  14       68.40       66.12      8.30 o 
  -4  -7  14      362.76      390.86     18.76 o 
  -3  -7  14      130.85      148.50     10.17 o 
  -2  -7  14      373.00      375.18     16.84 o 
  -1  -7  14      107.75      118.95      8.19 o 
   0  -7  14      308.30      301.45      8.69 o 
   1  -7  14      145.79      141.58      7.41 o 
   2  -7  14      118.24      111.74      7.07 o 
   3  -7  14      214.64      220.92     14.84 o 
  -4  -6  14      317.38      342.36     16.75 o 
  -3  -6  14       22.77       22.82      4.70 o 
  -2  -6  14      663.42      690.06     27.99 o 
  -1  -6  14        0.50        3.23      1.80 o 
   0  -6  14      658.13      661.77     14.65 o 
   1  -6  14        1.44        5.91      1.71 o 
   2  -6  14      389.87      377.20     13.66 o 
   3  -6  14        0.09        4.57      3.39 o 
   4  -6  14      270.96      272.90     17.49 o 
  -5  -5  14      613.45      640.46     25.68 o 
  -4  -5  14        6.01        3.38      3.03 o 
  -3  -5  14      870.73      895.71     31.28 o 
  -2  -5  14        0.11        1.19      2.82 o 
  -1  -5  14      683.16      689.05     18.10 o 
   0  -5  14        0.38        2.12      1.31 o 
   1  -5  14      510.45      509.98     12.20 o 
   2  -5  14        5.99       14.99      3.22 o 
   3  -5  14      262.29      243.44     10.70 o 
  -5  -4  14        1.61        1.29      2.55 o 
  -4  -4  14      614.47      595.42     23.30 o 
  -3  -4  14       58.56       67.95      6.56 o 
  -2  -4  14      788.39      781.11     28.59 o 
  -1  -4  14      333.40      358.62     17.90 o 
   0  -4  14      492.86      482.21     11.47 o 
   1  -4  14      381.34      382.70      9.95 o 
   2  -4  14      173.07      178.73      6.61 o 
   3  -4  14      236.94      253.64     10.36 o 
  -6  -3  14      135.65      140.05     10.17 o 
  -5  -3  14      342.54      346.07     16.38 o 
  -4  -3  14      210.96      237.80     12.41 o 
  -3  -3  14      236.06      231.40     11.98 o 
  -2  -3  14      376.12      386.10     16.18 o 
  -1  -3  14       64.23       57.19      4.25 o 
   0  -3  14      602.93      634.48     22.80 o 
   1  -3  14        2.38        9.93      5.61 o 
   2  -3  14      551.07      558.99     16.42 o 
   3  -3  14        7.99       15.96      7.19 o 
  -6  -2  14       13.86       11.65      3.92 o 
  -5  -2  14      435.01      461.86     19.40 o 
  -4  -2  14      116.46      104.21      7.82 o 
  -3  -2  14      947.72      931.14     22.32 o 
  -2  -2  14      148.56      143.20      6.29 o 
  -1  -2  14     1019.18      964.38     23.28 o 
   0  -2  14        8.73        9.03      1.79 o 
   1  -2  14      398.29      378.22     12.28 o 
   2  -2  14        7.71       10.33      3.81 o 
   3  -2  14      129.85      133.90      7.45 o 
   4  -2  14       10.93        9.73      4.15 o 
  -7  -1  14       24.09       29.66      5.41 o 
  -6  -1  14      464.15      474.01     19.86 o 
  -5  -1  14        4.33       10.10      3.44 o 
  -4  -1  14      544.83      539.55     20.79 o 
  -3  -1  14        7.30        6.08      1.93 o 
  -2  -1  14      397.63      398.44     11.93 o 
  -1  -1  14       30.70       31.44      3.38 o 
   0  -1  14      276.28      277.52      9.89 o 
   1  -1  14      101.35      102.73      6.07 o 
   2  -1  14      108.67       99.65      7.63 o 
   3  -1  14      197.86      192.55     13.00 o 
  -7   0  14      180.88      187.34      8.25 o 
  -6   0  14      309.67      320.42     15.08 o 
  -5   0  14      201.88      210.59     11.46 o 
  -4   0  14      478.20      475.83     18.75 o 
  -3   0  14      328.35      345.93     10.73 o 
  -2   0  14      449.13      433.13     12.68 o 
  -1   0  14      323.39      328.69     12.78 o 
   0   0  14      317.29      308.05     10.60 o 
   1   0  14      117.81      109.62      7.19 o 
   2   0  14      159.94      153.73      7.68 o 
   3   0  14       14.73       21.22      3.79 o 
  -7   1  14       63.32       76.93      5.32 o 
  -6   1  14       36.47       32.81      5.10 o 
  -5   1  14      208.33      214.41     11.29 o 
  -4   1  14        4.62       11.31      3.29 o 
  -3   1  14      362.16      381.63     11.57 o 
  -2   1  14       41.54       46.00      3.84 o 
  -1   1  14      433.07      412.02     12.67 o 
   0   1  14      161.76      170.05     12.18 o 
   1   1  14      413.24      409.09     14.19 o 
   2   1  14       47.08       53.79      6.97 o 
   3   1  14      177.73      198.33     13.64 o 
  -7   2  14       27.99       32.84      3.80 o 
  -6   2  14      212.60      207.40      8.17 o 
  -5   2  14       22.61       30.06      4.49 o 
  -4   2  14      269.40      277.56      9.38 o 
  -3   2  14        0.17        4.90      1.89 o 
  -2   2  14      292.32      297.83     10.11 o 
  -1   2  14       50.41       44.75      4.81 o 
   0   2  14      148.05      136.39      6.88 o 
   1   2  14       73.69       81.89      6.97 o 
   2   2  14       33.41       42.52      4.82 o 
  -7   3  14       62.43       73.36      7.70 o 
  -6   3  14       44.69       43.72      3.98 o 
  -5   3  14      201.50      240.19     11.98 o 
  -4   3  14      285.40      272.31      9.46 o 
  -3   3  14      287.73      314.32     10.49 o 
  -2   3  14      300.71      285.04     10.08 o 
  -1   3  14      316.37      349.51     11.70 o 
   0   3  14       62.55       60.34      4.95 o 
   1   3  14      299.04      315.64     19.66 o 
   2   3  14        2.22        0.46      3.06 o 
  -7   4  14       58.32       66.17      7.30 o 
  -5   4  14      125.15      125.06      8.28 o 
  -4   4  14        7.38        5.90      2.76 o 
  -3   4  14      304.81      327.40     10.96 o 
  -2   4  14       38.42       41.22      9.55 o 
  -1   4  14      377.09      381.09     12.69 o 
   0   4  14       26.21       23.69      3.76 o 
   1   4  14      178.71      185.71      8.92 o 
  -4   5  14       91.95       95.32     10.53 o 
  -3   5  14       19.30       15.64      2.96 o 
  -2   5  14       69.53       71.63      9.88 o 
  -1   5  14       14.20       10.92      3.00 o 
   0   5  14       63.89       71.92      5.79 o 
  -5   6  14        0.56        2.92      3.21 o 
  -4   6  14       54.91       43.90      6.36 o 
  -3   6  14        8.13        9.45      2.73 o 
  -2   6  14      103.78       95.04      6.13 o 
  -1   6  14       21.23       32.50      4.88 o 
  -5   7  14       70.75       72.13      8.10 o 
  -4   7  14      156.41      215.50     13.58 o 
  -3   7  14       68.98       68.93      8.22 o 
  -2   7  14      166.09      195.85     11.92 o 
  -2  -8  15       17.03       10.39      3.69 o 
  -1  -8  15      684.97      731.31     26.98 o 
   0  -8  15       31.64       24.11      5.01 o 
  -3  -7  15      108.99      106.95      8.82 o 
  -2  -7  15      208.27      234.33     12.90 o 
  -1  -7  15      230.22      225.25     12.04 o 
   0  -7  15      239.08      233.64      7.63 o 
   1  -7  15      356.97      348.20     12.89 o 
   2  -7  15      136.85      125.12     10.86 o 
  -4  -6  15      433.41      438.50     20.08 o 
  -3  -6  15        9.42       12.22      3.86 o 
  -2  -6  15      391.72      419.05     18.10 o 
  -1  -6  15       42.24       43.68      4.09 o 
   0  -6  15      343.25      320.13      9.14 o 
   1  -6  15       52.92       43.78      3.47 o 
   2  -6  15      479.82      477.06     16.26 o 
   3  -6  15        5.09        4.12      4.41 o 
  -4  -5  15        1.13        6.67      3.26 o 
  -3  -5  15      327.43      338.29     16.06 o 
  -2  -5  15       24.00       30.39      4.15 o 
  -1  -5  15      357.14      354.00     11.68 o 
   0  -5  15      105.29      115.46      5.01 o 
   1  -5  15      216.38      208.79      7.10 o 
   2  -5  15      183.92      195.77      7.25 o 
  -5  -4  15      186.02      225.45     13.30 o 
  -4  -4  15      461.85      493.15     20.78 o 
  -2  -4  15      330.98      317.81     10.77 o 
  -1  -4  15      558.69      552.54     15.75 o 
   0  -4  15      132.98      124.00      5.15 o 
   1  -4  15      296.70      296.81      8.71 o 
   2  -4  15       56.51       45.34      4.78 o 
  -5  -3  15       51.78       55.69      6.79 o 
  -4  -3  15      407.21      413.40     18.22 o 
  -3  -3  15       28.27       29.57      4.84 o 
  -2  -3  15      813.88      810.54     20.60 o 
  -1  -3  15        3.06        3.07      5.35 o 
   0  -3  15      642.85      619.87     16.46 o 
   1  -3  15        4.26        9.36      2.03 o 
   2  -3  15      192.09      202.36      8.99 o 
   3  -3  15        4.91       11.19      4.12 o 
  -6  -2  15       66.98       70.93      7.56 o 
  -5  -2  15      234.53      240.16     13.13 o 
  -4  -2  15       23.88       24.65      4.64 o 
  -3  -2  15      360.06      345.95     11.10 o 
  -2  -2  15       12.15       10.53      2.43 o 
  -1  -2  15      390.70      405.32     12.65 o 
   0  -2  15       50.41       55.97      3.57 o 
   1  -2  15      440.63      454.39     16.44 o 
   2  -2  15       45.52       47.37      4.80 o 
   3  -2  15      342.24      355.11     17.92 o 
  -6  -1  15       83.11       94.65      8.13 o 
  -5  -1  15       39.88       48.36      6.01 o 
  -4  -1  15      140.88      128.40      8.80 o 
  -3  -1  15      107.64      111.96      7.36 o 
  -2  -1  15      341.21      317.00     19.91 o 
  -1  -1  15      373.45      374.32     12.00 o 
   0  -1  15      281.26      257.19     11.68 o 
   1  -1  15      620.88      624.26     17.90 o 
   2  -1  15       64.27       59.27      5.31 o 
  -6   0  15      136.49      142.77      9.65 o 
  -5   0  15      172.74      182.69     10.69 o 
  -4   0  15      149.28      145.37      9.17 o 
  -3   0  15      104.55       99.85      5.42 o 
  -2   0  15      182.07      182.39      7.62 o 
  -1   0  15       27.29       23.25      3.31 o 
   0   0  15      217.63      233.58      9.36 o 
   1   0  15        2.12        0.44      3.23 o 
   2   0  15      207.45      210.46     14.40 o 
  -7   1  15      126.46      135.14      9.71 o 
  -6   1  15        7.99        9.07      3.64 o 
  -5   1  15      228.51      237.98     12.35 o 
  -4   1  15       14.27       15.43      3.95 o 
  -3   1  15      257.51      262.84      9.48 o 
  -2   1  15       10.16       11.64      2.49 o 
  -1   1  15      259.17      265.75     17.10 o 
   0   1  15       18.80       21.32      3.33 o 
   1   1  15      163.32      176.47      9.97 o 
   2   1  15       85.32       87.04      6.43 o 
  -7   2  15        2.42       11.19      4.04 o 
  -6   2  15      180.89      214.64     11.83 o 
  -5   2  15       70.44       60.79      6.33 o 
  -4   2  15      193.40      204.99      8.14 o 
  -3   2  15      259.45      240.66     11.07 o 
  -2   2  15       81.33       88.98      5.54 o 
  -1   2  15      161.17      154.11      9.21 o 
   0   2  15       45.69       48.03      5.30 o 
   1   2  15       54.26       60.58      5.29 o 
  -6   3  15       58.17       62.74      6.53 o 
  -5   3  15      311.47      342.63     15.48 o 
  -4   3  15       32.42       30.51      3.66 o 
  -3   3  15      286.48      319.84     10.97 o 
  -2   3  15        2.98        3.26      2.20 o 
  -1   3  15      180.61      184.78      8.25 o 
   0   3  15        4.73        2.20      2.30 o 
  -5   4  15      218.61      227.58     12.07 o 
  -4   4  15        0.45        3.86      2.28 o 
  -3   4  15      411.81      433.64     13.65 o 
  -2   4  15        0.12        1.47      2.09 o 
  -1   4  15      280.66      317.49     13.14 o 
   0   4  15        2.95        8.81      2.96 o 
  -4   5  15       56.06       57.19      4.80 o 
  -3   5  15        6.81        4.97      2.43 o 
  -2   5  15      143.60      156.67      8.45 o 
  -1   5  15       46.97       44.64      6.56 o 
  -4   6  15       35.86       30.06      6.01 o 
  -3   6  15        4.48        8.16      2.87 o 
  -2   6  15       39.96       29.49      5.53 o 
  -2  -7  16      168.63      180.67     11.43 o 
  -1  -7  16      417.98      441.87     19.02 o 
   0  -7  16       90.59       89.55      9.79 o 
  -3  -6  16       14.51       14.94      4.27 o 
  -2  -6  16      409.13      400.78     18.16 o 
  -1  -6  16       13.62       19.68      7.47 o 
   0  -6  16      979.96      996.17     20.72 o 
   1  -6  16        6.69        8.44      3.02 o 
  -3  -5  16      184.86      165.73     10.80 o 
  -2  -5  16      190.26      203.11     11.72 o 
  -1  -5  16      191.56      173.00      7.89 o 
   0  -5  16      268.54      294.52      8.80 o 
   1  -5  16      297.85      281.87     10.02 o 
   2  -5  16      291.81      307.88     16.86 o 
  -4  -4  16       74.25       76.60      7.85 o 
  -3  -4  16      127.07      123.46      8.94 o 
  -2  -4  16       14.34       12.98      2.78 o 
  -1  -4  16      162.50      178.69      8.02 o 
   0  -4  16       15.34       17.96      2.51 o 
   1  -4  16      256.63      271.14      8.58 o 
   2  -4  16       19.67       19.35      4.78 o 
  -4  -3  16      295.17      290.82     14.82 o 
  -3  -3  16        2.04        4.15      2.78 o 
  -2  -3  16      287.93      292.66     27.63 o 
  -1  -3  16       48.44       68.59      5.14 o 
   0  -3  16      161.06      163.00      8.66 o 
   1  -3  16       39.18       40.82      4.64 o 
   2  -3  16      141.30      149.91     10.71 o 
  -5  -2  16      212.43      224.08     12.92 o 
  -4  -2  16        4.70        4.38      3.23 o 
  -3  -2  16      437.97      450.34     19.05 o 
  -2  -2  16       37.30       51.02      4.78 o 
  -1  -2  16      562.53      555.91     32.25 o 
   0  -2  16       74.95       75.21      5.48 o 
   1  -2  16      309.34      338.11     12.30 o 
   2  -2  16       50.18       50.05      6.79 o 
  -5  -1  16       51.05       53.26      6.41 o 
  -4  -1  16      218.13      209.16     11.87 o 
  -3  -1  16      365.45      384.01     12.32 o 
  -2  -1  16      110.99      104.52      6.59 o 
  -1  -1  16      737.34      762.51     20.38 o 
   0  -1  16       12.12       15.44      6.66 o 
   1  -1  16      513.74      537.26     16.63 o 
  -5   0  16        2.34       14.37      3.95 o 
  -4   0  16       60.06       51.83      6.04 o 
  -3   0  16        0.46        1.09      2.32 o 
  -2   0  16      173.09      169.28      7.71 o 
  -1   0  16        0.22        0.56      1.99 o 
   0   0  16      290.28      296.66     11.15 o 
   1   0  16        3.49        5.31      2.64 o 
  -6   1  16       10.77       11.02      3.72 o 
  -5   1  16       81.08       97.11      7.93 o 
  -4   1  16        0.01        0.06      2.60 o 
  -3   1  16       93.74      108.64      6.09 o 
  -2   1  16       41.11       40.28      4.15 o 
  -1   1  16      144.87      140.57      7.25 o 
   0   1  16       88.30       83.11     12.04 o 
  -6   2  16       91.07      103.64      8.36 o 
  -5   2  16       57.10       56.18      6.41 o 
  -4   2  16       16.90       20.67      4.47 o 
  -3   2  16       22.40       26.85      3.56 o 
  -2   2  16       12.73       18.78      3.27 o 
  -1   2  16       34.21       35.87      4.24 o 
   0   2  16       25.59       30.10      4.25 o 
  -6   3  16        0.27        9.56      3.89 o 
  -5   3  16      111.41      136.56      9.34 o 
  -4   3  16        5.14        4.24      4.67 o 
  -3   3  16       14.72       20.02      3.34 o 
  -2   3  16       48.43       38.53      4.28 o 
  -1   3  16        2.16        0.86      2.25 o 
  -5   4  16      367.32      419.60     18.18 o 
  -4   4  16       16.57       25.80      3.96 o 
  -3   4  16      179.07      205.32      9.00 o 
  -2   4  16        0.09        2.73      2.36 o 
  -4   5  16      143.73      154.80      7.83 o 
  -3   5  16       24.39       19.47      4.78 o 
  -1  -6  17       94.54      109.32      6.79 o 
  -2  -5  17      247.44      262.04     14.10 o 
  -1  -5  17      479.72      503.60     22.80 o 
   0  -5  17      408.75      421.04     22.73 o 
   1  -5  17      556.37      574.06     25.65 o 
  -3  -4  17      190.63      223.10     12.95 o 
  -2  -4  17       50.57       53.54      7.42 o 
  -1  -4  17      349.40      373.47     18.44 o 
   0  -4  17       49.71       47.38      3.81 o 
   1  -4  17      359.17      381.95     18.15 o 
  -3  -3  17        2.89        8.39      3.35 o 
  -2  -3  17      116.45      108.78      6.24 o 
  -1  -3  17        6.24        8.84      2.59 o 
   0  -3  17      138.84      133.14      7.27 o 
  -4  -2  17        0.37        1.60      2.89 o 
  -3  -2  17      256.62      255.15     13.62 o 
  -2  -2  17       15.53       15.38      3.14 o 
  -1  -2  17       76.92       81.73      8.85 o 
   0  -2  17       24.31       22.18      3.72 o 
  -4  -1  17       88.74       85.40      8.13 o 
  -3  -1  17      410.45      424.38     18.76 o 
  -2  -1  17       51.09       59.14      5.53 o 
  -1  -1  17      263.80      265.63     10.49 o 
   0  -1  17       32.92       46.62      4.95 o 
  -4   0  17      121.10      118.73      9.08 o 
  -3   0  17       46.19       53.16      9.22 o 
  -2   0  17      185.58      178.16      8.28 o 
  -1   0  17        2.48        7.96      2.57 o 
  -4   1  17       13.09        6.61      3.49 o 
  -3   1  17      208.32      209.80      8.87 o 
  -2   1  17       32.35       26.15      3.89 o 
  -1   1  17      217.33      231.73     14.53 o 
  -4   2  17       35.83       46.38      6.13 o 
  -3   2  17       42.40       52.18      7.27 o 
  -2   2  17       33.40       43.20      7.10 o 
  -3   3  17        2.13        5.78      3.72 o 
  -1  -4  18      202.85      194.74     12.06 o 
  -2  -3  18      226.92      214.60     13.81 o 
  -2  -2  18       18.03       19.81      5.50 o 
  -2  -1  18       81.69       84.57      9.08 o 
  -3   0  18        0.02        6.47      3.92 o 
  -3   1  18      199.05      192.79     13.12 o 
                                                 
